# Supplementary material for: Universal linguistic hierarchies are not innately wired. Evidence from multiple adjectives
Source: PeerJ. 2019 Aug 1;7:e7438. doi: 10.7717/peerj.7438 (PMC6679903; doi:10.7717/peerj.7438)
Supplement: Supplemental Information 2 [file peerj-07-7438-s002.txt]

Participant ID	type of question	number of question	response on the acceptability judgment scale	reaction times in milliseconds
00e0b159cf5b9abcc73b92506d8b1c38	Form	7	intro	age	35
00e0b159cf5b9abcc73b92506d8b1c38	Form	7	intro	country1	Θεσσαλονίκη
00e0b159cf5b9abcc73b92506d8b1c38	Form	7	intro	country2	Θεσσαλονίκη
00e0b159cf5b9abcc73b92506d8b1c38	Form	7	intro	education	μεταπτυχιακό
00e0b159cf5b9abcc73b92506d8b1c38	Form	7	intro	handedness	right
00e0b159cf5b9abcc73b92506d8b1c38	Form	7	intro	sex	male
00e0b159cf5b9abcc73b92506d8b1c38	AcceptabilityJudgment	81	Correct	1591
00e0b159cf5b9abcc73b92506d8b1c38	AcceptabilityJudgment	82	Correct	5504
00e0b159cf5b9abcc73b92506d8b1c38	AcceptabilityJudgment	83	Correct	1333
00e0b159cf5b9abcc73b92506d8b1c38	AcceptabilityJudgment	84	Correct	1543
00e0b159cf5b9abcc73b92506d8b1c38	AcceptabilityJudgment	85	Correct	1815
00e0b159cf5b9abcc73b92506d8b1c38	AcceptabilityJudgment	86	Correct	3059
00e0b159cf5b9abcc73b92506d8b1c38	AcceptabilityJudgment	87	Correct	1700
00e0b159cf5b9abcc73b92506d8b1c38	AcceptabilityJudgment	88	Correct	2745
00e0b159cf5b9abcc73b92506d8b1c38	AcceptabilityJudgment	89	Correct	3237
00e0b159cf5b9abcc73b92506d8b1c38	AcceptabilityJudgment	90	Correct	2911
00e0b159cf5b9abcc73b92506d8b1c38	AcceptabilityJudgment	91	Correct	1878
00e0b159cf5b9abcc73b92506d8b1c38	AcceptabilityJudgment	92	Correct	3796
00e0b159cf5b9abcc73b92506d8b1c38	AcceptabilityJudgment	93	Wrong	1168
00e0b159cf5b9abcc73b92506d8b1c38	AcceptabilityJudgment	94	Correct	2429
00e0b159cf5b9abcc73b92506d8b1c38	AcceptabilityJudgment	95	Correct	2189
00e0b159cf5b9abcc73b92506d8b1c38	AcceptabilityJudgment	96	Neither correct nor wrong	3171
00e0b159cf5b9abcc73b92506d8b1c38	AcceptabilityJudgment	97	Correct	1404
00e0b159cf5b9abcc73b92506d8b1c38	AcceptabilityJudgment	98	Correct	2698
00e0b159cf5b9abcc73b92506d8b1c38	AcceptabilityJudgment	99	Correct	1135
00e0b159cf5b9abcc73b92506d8b1c38	AcceptabilityJudgment	100	Correct	1008
00e0b159cf5b9abcc73b92506d8b1c38	AcceptabilityJudgment	101	Correct	2078
00e0b159cf5b9abcc73b92506d8b1c38	AcceptabilityJudgment	102	Correct	1256
00e0b159cf5b9abcc73b92506d8b1c38	AcceptabilityJudgment	103	Correct	3722
00e0b159cf5b9abcc73b92506d8b1c38	AcceptabilityJudgment	104	Correct	2063
00e0b159cf5b9abcc73b92506d8b1c38	AcceptabilityJudgment	105	Correct	1351
00e0b159cf5b9abcc73b92506d8b1c38	AcceptabilityJudgment	106	Correct	2081
00e0b159cf5b9abcc73b92506d8b1c38	AcceptabilityJudgment	107	Correct	1182
00e0b159cf5b9abcc73b92506d8b1c38	AcceptabilityJudgment	108	Wrong	1398
00e0b159cf5b9abcc73b92506d8b1c38	AcceptabilityJudgment	109	Wrong	1396
00e0b159cf5b9abcc73b92506d8b1c38	AcceptabilityJudgment	110	Wrong	1380
00e0b159cf5b9abcc73b92506d8b1c38	AcceptabilityJudgment	111	Wrong	1442
00e0b159cf5b9abcc73b92506d8b1c38	AcceptabilityJudgment	112	Correct	1536
00e0b159cf5b9abcc73b92506d8b1c38	AcceptabilityJudgment	113	Wrong	1597
00e0b159cf5b9abcc73b92506d8b1c38	AcceptabilityJudgment	114	Wrong	1102
00e0b159cf5b9abcc73b92506d8b1c38	AcceptabilityJudgment	115	Wrong	1178
00e0b159cf5b9abcc73b92506d8b1c38	AcceptabilityJudgment	116	Correct	1769
00e0b159cf5b9abcc73b92506d8b1c38	AcceptabilityJudgment	117	Wrong	1394
00e0b159cf5b9abcc73b92506d8b1c38	AcceptabilityJudgment	118	Wrong	1231
00e0b159cf5b9abcc73b92506d8b1c38	AcceptabilityJudgment	119	Wrong	835
00e0b159cf5b9abcc73b92506d8b1c38	AcceptabilityJudgment	120	Wrong	1434
00e0b159cf5b9abcc73b92506d8b1c38	AcceptabilityJudgment	121	Wrong	1937
00e0b159cf5b9abcc73b92506d8b1c38	AcceptabilityJudgment	122	Wrong	2472
00e0b159cf5b9abcc73b92506d8b1c38	AcceptabilityJudgment	123	Wrong	1885
00e0b159cf5b9abcc73b92506d8b1c38	AcceptabilityJudgment	124	Wrong	1259
00e0b159cf5b9abcc73b92506d8b1c38	AcceptabilityJudgment	125	Wrong	2154
00e0b159cf5b9abcc73b92506d8b1c38	AcceptabilityJudgment	126	Wrong	1891
00e0b159cf5b9abcc73b92506d8b1c38	AcceptabilityJudgment	127	Wrong	1427
00e0b159cf5b9abcc73b92506d8b1c38	AcceptabilityJudgment	128	Wrong	2919
00e0b159cf5b9abcc73b92506d8b1c38	AcceptabilityJudgment	129	Wrong	4255
00e0b159cf5b9abcc73b92506d8b1c38	AcceptabilityJudgment	130	Wrong	1829
00e0b159cf5b9abcc73b92506d8b1c38	AcceptabilityJudgment	131	Wrong	1580
00e0b159cf5b9abcc73b92506d8b1c38	AcceptabilityJudgment	132	Wrong	1389
00e0b159cf5b9abcc73b92506d8b1c38	AcceptabilityJudgment	133	Wrong	2167
00e0b159cf5b9abcc73b92506d8b1c38	AcceptabilityJudgment	134	Wrong	1167
021a49cde484f8fa18439f026ec99459	Form	7	intro	age	26
021a49cde484f8fa18439f026ec99459	Form	7	intro	country1	αθηνα
021a49cde484f8fa18439f026ec99459	Form	7	intro	country2	αθηνα
021a49cde484f8fa18439f026ec99459	Form	7	intro	education	πτυχιο πανεπιστημιου
021a49cde484f8fa18439f026ec99459	Form	7	intro	handedness	right
021a49cde484f8fa18439f026ec99459	Form	7	intro	sex	female
021a49cde484f8fa18439f026ec99459	AcceptabilityJudgment	81	Correct	1578
021a49cde484f8fa18439f026ec99459	AcceptabilityJudgment	82	Correct	1719
021a49cde484f8fa18439f026ec99459	AcceptabilityJudgment	83	Correct	2998
021a49cde484f8fa18439f026ec99459	AcceptabilityJudgment	84	Correct	2359
021a49cde484f8fa18439f026ec99459	AcceptabilityJudgment	85	Correct	1206
021a49cde484f8fa18439f026ec99459	AcceptabilityJudgment	86	Correct	1239
021a49cde484f8fa18439f026ec99459	AcceptabilityJudgment	87	Correct	1433
021a49cde484f8fa18439f026ec99459	AcceptabilityJudgment	88	Correct	1942
021a49cde484f8fa18439f026ec99459	AcceptabilityJudgment	89	Correct	1831
021a49cde484f8fa18439f026ec99459	AcceptabilityJudgment	90	Correct	1641
021a49cde484f8fa18439f026ec99459	AcceptabilityJudgment	91	Correct	1529
021a49cde484f8fa18439f026ec99459	AcceptabilityJudgment	92	Correct	1237
021a49cde484f8fa18439f026ec99459	AcceptabilityJudgment	93	Correct	2407
021a49cde484f8fa18439f026ec99459	AcceptabilityJudgment	94	Correct	1700
021a49cde484f8fa18439f026ec99459	AcceptabilityJudgment	95	Correct	1126
021a49cde484f8fa18439f026ec99459	AcceptabilityJudgment	96	Correct	1396
021a49cde484f8fa18439f026ec99459	AcceptabilityJudgment	97	Correct	1671
021a49cde484f8fa18439f026ec99459	AcceptabilityJudgment	98	Correct	1810
021a49cde484f8fa18439f026ec99459	AcceptabilityJudgment	99	Correct	1456
021a49cde484f8fa18439f026ec99459	AcceptabilityJudgment	100	Correct	1078
021a49cde484f8fa18439f026ec99459	AcceptabilityJudgment	101	Correct	1557
021a49cde484f8fa18439f026ec99459	AcceptabilityJudgment	102	Correct	2580
021a49cde484f8fa18439f026ec99459	AcceptabilityJudgment	103	Correct	1288
021a49cde484f8fa18439f026ec99459	AcceptabilityJudgment	104	Correct	1722
021a49cde484f8fa18439f026ec99459	AcceptabilityJudgment	105	Correct	1942
021a49cde484f8fa18439f026ec99459	AcceptabilityJudgment	106	Correct	1383
021a49cde484f8fa18439f026ec99459	AcceptabilityJudgment	107	Correct	1521
021a49cde484f8fa18439f026ec99459	AcceptabilityJudgment	108	Wrong	1173
021a49cde484f8fa18439f026ec99459	AcceptabilityJudgment	109	Wrong	1984
021a49cde484f8fa18439f026ec99459	AcceptabilityJudgment	110	Wrong	1435
021a49cde484f8fa18439f026ec99459	AcceptabilityJudgment	111	Wrong	1668
021a49cde484f8fa18439f026ec99459	AcceptabilityJudgment	112	Wrong	1203
021a49cde484f8fa18439f026ec99459	AcceptabilityJudgment	113	Wrong	1669
021a49cde484f8fa18439f026ec99459	AcceptabilityJudgment	114	Wrong	1318
021a49cde484f8fa18439f026ec99459	AcceptabilityJudgment	115	Wrong	2135
021a49cde484f8fa18439f026ec99459	AcceptabilityJudgment	116	Wrong	2981
021a49cde484f8fa18439f026ec99459	AcceptabilityJudgment	117	Correct	1125
021a49cde484f8fa18439f026ec99459	AcceptabilityJudgment	118	Wrong	2068
021a49cde484f8fa18439f026ec99459	AcceptabilityJudgment	119	Wrong	1430
021a49cde484f8fa18439f026ec99459	AcceptabilityJudgment	120	Wrong	1347
021a49cde484f8fa18439f026ec99459	AcceptabilityJudgment	121	Wrong	2150
021a49cde484f8fa18439f026ec99459	AcceptabilityJudgment	122	Wrong	1985
021a49cde484f8fa18439f026ec99459	AcceptabilityJudgment	123	Wrong	1878
021a49cde484f8fa18439f026ec99459	AcceptabilityJudgment	124	Wrong	4279
021a49cde484f8fa18439f026ec99459	AcceptabilityJudgment	125	Wrong	1382
021a49cde484f8fa18439f026ec99459	AcceptabilityJudgment	126	Wrong	1799
021a49cde484f8fa18439f026ec99459	AcceptabilityJudgment	127	Wrong	1561
021a49cde484f8fa18439f026ec99459	AcceptabilityJudgment	128	Wrong	2214
021a49cde484f8fa18439f026ec99459	AcceptabilityJudgment	129	Wrong	2411
021a49cde484f8fa18439f026ec99459	AcceptabilityJudgment	130	Wrong	1971
021a49cde484f8fa18439f026ec99459	AcceptabilityJudgment	131	Wrong	1461
021a49cde484f8fa18439f026ec99459	AcceptabilityJudgment	132	Wrong	1720
021a49cde484f8fa18439f026ec99459	AcceptabilityJudgment	133	Wrong	2100
021a49cde484f8fa18439f026ec99459	AcceptabilityJudgment	134	Wrong	1520
02810ff2a65eae2b3e54ac57d906309d	Form	7	intro	age	24
02810ff2a65eae2b3e54ac57d906309d	Form	7	intro	country1	ελλαδα
02810ff2a65eae2b3e54ac57d906309d	Form	7	intro	country2	ελλαδα
02810ff2a65eae2b3e54ac57d906309d	Form	7	intro	education	μεταπτυχιακό
02810ff2a65eae2b3e54ac57d906309d	Form	7	intro	handedness	right
02810ff2a65eae2b3e54ac57d906309d	Form	7	intro	sex	female
02810ff2a65eae2b3e54ac57d906309d	AcceptabilityJudgment	81	Correct	2715
02810ff2a65eae2b3e54ac57d906309d	AcceptabilityJudgment	82	Correct	1657
02810ff2a65eae2b3e54ac57d906309d	AcceptabilityJudgment	83	Correct	1312
02810ff2a65eae2b3e54ac57d906309d	AcceptabilityJudgment	84	Correct	1576
02810ff2a65eae2b3e54ac57d906309d	AcceptabilityJudgment	85	Correct	3033
02810ff2a65eae2b3e54ac57d906309d	AcceptabilityJudgment	86	Correct	3177
02810ff2a65eae2b3e54ac57d906309d	AcceptabilityJudgment	87	Correct	3393
02810ff2a65eae2b3e54ac57d906309d	AcceptabilityJudgment	88	Correct	3822
02810ff2a65eae2b3e54ac57d906309d	AcceptabilityJudgment	89	Correct	3915
02810ff2a65eae2b3e54ac57d906309d	AcceptabilityJudgment	90	Correct	2513
02810ff2a65eae2b3e54ac57d906309d	AcceptabilityJudgment	91	Correct	4568
02810ff2a65eae2b3e54ac57d906309d	AcceptabilityJudgment	92	Correct	2860
02810ff2a65eae2b3e54ac57d906309d	AcceptabilityJudgment	93	Correct	2725
02810ff2a65eae2b3e54ac57d906309d	AcceptabilityJudgment	94	Correct	2124
02810ff2a65eae2b3e54ac57d906309d	AcceptabilityJudgment	95	Correct	1739
02810ff2a65eae2b3e54ac57d906309d	AcceptabilityJudgment	96	Correct	2054
02810ff2a65eae2b3e54ac57d906309d	AcceptabilityJudgment	97	Correct	4047
02810ff2a65eae2b3e54ac57d906309d	AcceptabilityJudgment	98	Correct	1722
02810ff2a65eae2b3e54ac57d906309d	AcceptabilityJudgment	99	Correct	1139
02810ff2a65eae2b3e54ac57d906309d	AcceptabilityJudgment	100	Correct	1653
02810ff2a65eae2b3e54ac57d906309d	AcceptabilityJudgment	101	Correct	2144
02810ff2a65eae2b3e54ac57d906309d	AcceptabilityJudgment	102	Correct	3107
02810ff2a65eae2b3e54ac57d906309d	AcceptabilityJudgment	103	Correct	1869
02810ff2a65eae2b3e54ac57d906309d	AcceptabilityJudgment	104	Correct	1931
02810ff2a65eae2b3e54ac57d906309d	AcceptabilityJudgment	105	Correct	2607
02810ff2a65eae2b3e54ac57d906309d	AcceptabilityJudgment	106	Correct	2406
02810ff2a65eae2b3e54ac57d906309d	AcceptabilityJudgment	107	Correct	1497
02810ff2a65eae2b3e54ac57d906309d	AcceptabilityJudgment	108	Wrong	2094
02810ff2a65eae2b3e54ac57d906309d	AcceptabilityJudgment	109	Wrong	2002
02810ff2a65eae2b3e54ac57d906309d	AcceptabilityJudgment	110	Wrong	1706
02810ff2a65eae2b3e54ac57d906309d	AcceptabilityJudgment	111	Wrong	1909
02810ff2a65eae2b3e54ac57d906309d	AcceptabilityJudgment	112	Wrong	2052
02810ff2a65eae2b3e54ac57d906309d	AcceptabilityJudgment	113	Wrong	2290
02810ff2a65eae2b3e54ac57d906309d	AcceptabilityJudgment	114	Wrong	3221
02810ff2a65eae2b3e54ac57d906309d	AcceptabilityJudgment	115	Wrong	2994
02810ff2a65eae2b3e54ac57d906309d	AcceptabilityJudgment	116	Wrong	1632
02810ff2a65eae2b3e54ac57d906309d	AcceptabilityJudgment	117	Wrong	2040
02810ff2a65eae2b3e54ac57d906309d	AcceptabilityJudgment	118	Wrong	3551
02810ff2a65eae2b3e54ac57d906309d	AcceptabilityJudgment	119	Wrong	1345
02810ff2a65eae2b3e54ac57d906309d	AcceptabilityJudgment	120	Wrong	1958
02810ff2a65eae2b3e54ac57d906309d	AcceptabilityJudgment	121	Wrong	1695
02810ff2a65eae2b3e54ac57d906309d	AcceptabilityJudgment	122	Wrong	2877
02810ff2a65eae2b3e54ac57d906309d	AcceptabilityJudgment	123	Wrong	2852
02810ff2a65eae2b3e54ac57d906309d	AcceptabilityJudgment	124	Wrong	2643
02810ff2a65eae2b3e54ac57d906309d	AcceptabilityJudgment	125	Wrong	1789
02810ff2a65eae2b3e54ac57d906309d	AcceptabilityJudgment	126	Wrong	2026
02810ff2a65eae2b3e54ac57d906309d	AcceptabilityJudgment	127	Wrong	1653
02810ff2a65eae2b3e54ac57d906309d	AcceptabilityJudgment	128	Neither correct nor wrong	5431
02810ff2a65eae2b3e54ac57d906309d	AcceptabilityJudgment	129	Wrong	1870
02810ff2a65eae2b3e54ac57d906309d	AcceptabilityJudgment	130	Wrong	2733
02810ff2a65eae2b3e54ac57d906309d	AcceptabilityJudgment	131	Wrong	1678
02810ff2a65eae2b3e54ac57d906309d	AcceptabilityJudgment	132	Wrong	2324
02810ff2a65eae2b3e54ac57d906309d	AcceptabilityJudgment	133	Correct	1917
02810ff2a65eae2b3e54ac57d906309d	AcceptabilityJudgment	134	Wrong	3019
037c50e80288a89b13f4c77e0b825789	Form	7	intro	age	29
037c50e80288a89b13f4c77e0b825789	Form	7	intro	country1	Αθήνα
037c50e80288a89b13f4c77e0b825789	Form	7	intro	country2	Αθήνα
037c50e80288a89b13f4c77e0b825789	Form	7	intro	education	Πτυχίο Πανεπιστημίου
037c50e80288a89b13f4c77e0b825789	Form	7	intro	handedness	left
037c50e80288a89b13f4c77e0b825789	Form	7	intro	sex	female
037c50e80288a89b13f4c77e0b825789	AcceptabilityJudgment	81	Correct	3632
037c50e80288a89b13f4c77e0b825789	AcceptabilityJudgment	82	Correct	4265
037c50e80288a89b13f4c77e0b825789	AcceptabilityJudgment	83	Correct	2889
037c50e80288a89b13f4c77e0b825789	AcceptabilityJudgment	84	Correct	1467
037c50e80288a89b13f4c77e0b825789	AcceptabilityJudgment	85	Correct	4248
037c50e80288a89b13f4c77e0b825789	AcceptabilityJudgment	86	Correct	3483
037c50e80288a89b13f4c77e0b825789	AcceptabilityJudgment	87	Correct	4895
037c50e80288a89b13f4c77e0b825789	AcceptabilityJudgment	88	Correct	4264
037c50e80288a89b13f4c77e0b825789	AcceptabilityJudgment	89	Correct	2198
037c50e80288a89b13f4c77e0b825789	AcceptabilityJudgment	90	Correct	4281
037c50e80288a89b13f4c77e0b825789	AcceptabilityJudgment	91	Correct	6156
037c50e80288a89b13f4c77e0b825789	AcceptabilityJudgment	92	Correct	5534
037c50e80288a89b13f4c77e0b825789	AcceptabilityJudgment	93	Correct	2921
037c50e80288a89b13f4c77e0b825789	AcceptabilityJudgment	94	Correct	3202
037c50e80288a89b13f4c77e0b825789	AcceptabilityJudgment	95	Correct	4621
037c50e80288a89b13f4c77e0b825789	AcceptabilityJudgment	96	Correct	2183
037c50e80288a89b13f4c77e0b825789	AcceptabilityJudgment	97	Correct	2080
037c50e80288a89b13f4c77e0b825789	AcceptabilityJudgment	98	Correct	5648
037c50e80288a89b13f4c77e0b825789	AcceptabilityJudgment	99	Correct	2614
037c50e80288a89b13f4c77e0b825789	AcceptabilityJudgment	100	Correct	4231
037c50e80288a89b13f4c77e0b825789	AcceptabilityJudgment	101	Correct	4289
037c50e80288a89b13f4c77e0b825789	AcceptabilityJudgment	102	Correct	3736
037c50e80288a89b13f4c77e0b825789	AcceptabilityJudgment	103	Correct	2775
037c50e80288a89b13f4c77e0b825789	AcceptabilityJudgment	104	Correct	2827
037c50e80288a89b13f4c77e0b825789	AcceptabilityJudgment	105	Correct	7004
037c50e80288a89b13f4c77e0b825789	AcceptabilityJudgment	106	Correct	2145
037c50e80288a89b13f4c77e0b825789	AcceptabilityJudgment	107	Correct	3282
037c50e80288a89b13f4c77e0b825789	AcceptabilityJudgment	108	Wrong	2604
037c50e80288a89b13f4c77e0b825789	AcceptabilityJudgment	109	Wrong	1811
037c50e80288a89b13f4c77e0b825789	AcceptabilityJudgment	110	Wrong	12613
037c50e80288a89b13f4c77e0b825789	AcceptabilityJudgment	111	Wrong	2369
037c50e80288a89b13f4c77e0b825789	AcceptabilityJudgment	112	Wrong	3214
037c50e80288a89b13f4c77e0b825789	AcceptabilityJudgment	113	Wrong	4231
037c50e80288a89b13f4c77e0b825789	AcceptabilityJudgment	114	Wrong	3758
037c50e80288a89b13f4c77e0b825789	AcceptabilityJudgment	115	Wrong	2112
037c50e80288a89b13f4c77e0b825789	AcceptabilityJudgment	116	Wrong	2467
037c50e80288a89b13f4c77e0b825789	AcceptabilityJudgment	117	Wrong	2030
037c50e80288a89b13f4c77e0b825789	AcceptabilityJudgment	118	Wrong	3939
037c50e80288a89b13f4c77e0b825789	AcceptabilityJudgment	119	Wrong	3331
037c50e80288a89b13f4c77e0b825789	AcceptabilityJudgment	120	Wrong	3453
037c50e80288a89b13f4c77e0b825789	AcceptabilityJudgment	121	Wrong	3177
037c50e80288a89b13f4c77e0b825789	AcceptabilityJudgment	122	Wrong	4374
037c50e80288a89b13f4c77e0b825789	AcceptabilityJudgment	123	Wrong	4262
037c50e80288a89b13f4c77e0b825789	AcceptabilityJudgment	124	Wrong	4411
037c50e80288a89b13f4c77e0b825789	AcceptabilityJudgment	125	Wrong	1787
037c50e80288a89b13f4c77e0b825789	AcceptabilityJudgment	126	Wrong	4357
037c50e80288a89b13f4c77e0b825789	AcceptabilityJudgment	127	Wrong	3700
037c50e80288a89b13f4c77e0b825789	AcceptabilityJudgment	128	Wrong	4297
037c50e80288a89b13f4c77e0b825789	AcceptabilityJudgment	129	Wrong	1612
037c50e80288a89b13f4c77e0b825789	AcceptabilityJudgment	130	Wrong	2789
037c50e80288a89b13f4c77e0b825789	AcceptabilityJudgment	131	Wrong	6293
037c50e80288a89b13f4c77e0b825789	AcceptabilityJudgment	132	Wrong	2366
037c50e80288a89b13f4c77e0b825789	AcceptabilityJudgment	133	Wrong	3489
037c50e80288a89b13f4c77e0b825789	AcceptabilityJudgment	134	Wrong	4676
054635a48143f6d4dd711cbb00b9f6fd	Form	7	intro	age	41
054635a48143f6d4dd711cbb00b9f6fd	Form	7	intro	country1	Πάτρα
054635a48143f6d4dd711cbb00b9f6fd	Form	7	intro	country2	Πάτρα
054635a48143f6d4dd711cbb00b9f6fd	Form	7	intro	education	Μεταπτυχιακό
054635a48143f6d4dd711cbb00b9f6fd	Form	7	intro	handedness	right
054635a48143f6d4dd711cbb00b9f6fd	Form	7	intro	sex	male
054635a48143f6d4dd711cbb00b9f6fd	AcceptabilityJudgment	81	Correct	2272
054635a48143f6d4dd711cbb00b9f6fd	AcceptabilityJudgment	82	Correct	1519
054635a48143f6d4dd711cbb00b9f6fd	AcceptabilityJudgment	83	Correct	1833
054635a48143f6d4dd711cbb00b9f6fd	AcceptabilityJudgment	84	Correct	1322
054635a48143f6d4dd711cbb00b9f6fd	AcceptabilityJudgment	85	Correct	1373
054635a48143f6d4dd711cbb00b9f6fd	AcceptabilityJudgment	86	Correct	1665
054635a48143f6d4dd711cbb00b9f6fd	AcceptabilityJudgment	87	Correct	1436
054635a48143f6d4dd711cbb00b9f6fd	AcceptabilityJudgment	88	Correct	1598
054635a48143f6d4dd711cbb00b9f6fd	AcceptabilityJudgment	89	Correct	3069
054635a48143f6d4dd711cbb00b9f6fd	AcceptabilityJudgment	90	Correct	1899
054635a48143f6d4dd711cbb00b9f6fd	AcceptabilityJudgment	91	Correct	1677
054635a48143f6d4dd711cbb00b9f6fd	AcceptabilityJudgment	92	Correct	1161
054635a48143f6d4dd711cbb00b9f6fd	AcceptabilityJudgment	93	Correct	1312
054635a48143f6d4dd711cbb00b9f6fd	AcceptabilityJudgment	94	Correct	1462
054635a48143f6d4dd711cbb00b9f6fd	AcceptabilityJudgment	95	Correct	1274
054635a48143f6d4dd711cbb00b9f6fd	AcceptabilityJudgment	96	Correct	1864
054635a48143f6d4dd711cbb00b9f6fd	AcceptabilityJudgment	97	Correct	1340
054635a48143f6d4dd711cbb00b9f6fd	AcceptabilityJudgment	98	Correct	1255
054635a48143f6d4dd711cbb00b9f6fd	AcceptabilityJudgment	99	Correct	1705
054635a48143f6d4dd711cbb00b9f6fd	AcceptabilityJudgment	100	Correct	1998
054635a48143f6d4dd711cbb00b9f6fd	AcceptabilityJudgment	101	Correct	1372
054635a48143f6d4dd711cbb00b9f6fd	AcceptabilityJudgment	102	Correct	1856
054635a48143f6d4dd711cbb00b9f6fd	AcceptabilityJudgment	103	Correct	1685
054635a48143f6d4dd711cbb00b9f6fd	AcceptabilityJudgment	104	Correct	1172
054635a48143f6d4dd711cbb00b9f6fd	AcceptabilityJudgment	105	Correct	1922
054635a48143f6d4dd711cbb00b9f6fd	AcceptabilityJudgment	106	Correct	1035
054635a48143f6d4dd711cbb00b9f6fd	AcceptabilityJudgment	107	Correct	1160
054635a48143f6d4dd711cbb00b9f6fd	AcceptabilityJudgment	108	Wrong	1206
054635a48143f6d4dd711cbb00b9f6fd	AcceptabilityJudgment	109	Wrong	1624
054635a48143f6d4dd711cbb00b9f6fd	AcceptabilityJudgment	110	Wrong	1352
054635a48143f6d4dd711cbb00b9f6fd	AcceptabilityJudgment	111	Wrong	1450
054635a48143f6d4dd711cbb00b9f6fd	AcceptabilityJudgment	112	Wrong	1624
054635a48143f6d4dd711cbb00b9f6fd	AcceptabilityJudgment	113	Wrong	1472
054635a48143f6d4dd711cbb00b9f6fd	AcceptabilityJudgment	114	Wrong	1676
054635a48143f6d4dd711cbb00b9f6fd	AcceptabilityJudgment	115	Wrong	1387
054635a48143f6d4dd711cbb00b9f6fd	AcceptabilityJudgment	116	Wrong	1785
054635a48143f6d4dd711cbb00b9f6fd	AcceptabilityJudgment	117	Wrong	2136
054635a48143f6d4dd711cbb00b9f6fd	AcceptabilityJudgment	118	Wrong	2147
054635a48143f6d4dd711cbb00b9f6fd	AcceptabilityJudgment	119	Wrong	9464
054635a48143f6d4dd711cbb00b9f6fd	AcceptabilityJudgment	120	Wrong	2017
054635a48143f6d4dd711cbb00b9f6fd	AcceptabilityJudgment	121	Wrong	1272
054635a48143f6d4dd711cbb00b9f6fd	AcceptabilityJudgment	122	Wrong	1663
054635a48143f6d4dd711cbb00b9f6fd	AcceptabilityJudgment	123	Wrong	1618
054635a48143f6d4dd711cbb00b9f6fd	AcceptabilityJudgment	124	Wrong	1420
054635a48143f6d4dd711cbb00b9f6fd	AcceptabilityJudgment	125	Wrong	1505
054635a48143f6d4dd711cbb00b9f6fd	AcceptabilityJudgment	126	Wrong	3531
054635a48143f6d4dd711cbb00b9f6fd	AcceptabilityJudgment	127	Wrong	1705
054635a48143f6d4dd711cbb00b9f6fd	AcceptabilityJudgment	128	Wrong	2248
054635a48143f6d4dd711cbb00b9f6fd	AcceptabilityJudgment	129	Wrong	1306
054635a48143f6d4dd711cbb00b9f6fd	AcceptabilityJudgment	130	Wrong	6466
054635a48143f6d4dd711cbb00b9f6fd	AcceptabilityJudgment	131	Wrong	1432
054635a48143f6d4dd711cbb00b9f6fd	AcceptabilityJudgment	132	Wrong	1391
054635a48143f6d4dd711cbb00b9f6fd	AcceptabilityJudgment	133	Correct	1119
054635a48143f6d4dd711cbb00b9f6fd	AcceptabilityJudgment	134	Wrong	1906
066f8885734d3b91f905df8c23195a27	Form	7	intro	age	26
066f8885734d3b91f905df8c23195a27	Form	7	intro	country1	ΔΡΑΜΑ
066f8885734d3b91f905df8c23195a27	Form	7	intro	country2	ΘΕΣΣΑΛΟΝΙΚΗ
066f8885734d3b91f905df8c23195a27	Form	7	intro	education	μεταπτυχιακό
066f8885734d3b91f905df8c23195a27	Form	7	intro	handedness	right
066f8885734d3b91f905df8c23195a27	Form	7	intro	sex	male
066f8885734d3b91f905df8c23195a27	AcceptabilityJudgment	81	Correct	2099
066f8885734d3b91f905df8c23195a27	AcceptabilityJudgment	82	Correct	2943
066f8885734d3b91f905df8c23195a27	AcceptabilityJudgment	83	Correct	1274
066f8885734d3b91f905df8c23195a27	AcceptabilityJudgment	84	Correct	1631
066f8885734d3b91f905df8c23195a27	AcceptabilityJudgment	85	Correct	2661
066f8885734d3b91f905df8c23195a27	AcceptabilityJudgment	86	Correct	4098
066f8885734d3b91f905df8c23195a27	AcceptabilityJudgment	87	Correct	1834
066f8885734d3b91f905df8c23195a27	AcceptabilityJudgment	88	Correct	2802
066f8885734d3b91f905df8c23195a27	AcceptabilityJudgment	89	Correct	2491
066f8885734d3b91f905df8c23195a27	AcceptabilityJudgment	90	Correct	3181
066f8885734d3b91f905df8c23195a27	AcceptabilityJudgment	91	Correct	2341
066f8885734d3b91f905df8c23195a27	AcceptabilityJudgment	92	Correct	2429
066f8885734d3b91f905df8c23195a27	AcceptabilityJudgment	93	Correct	3345
066f8885734d3b91f905df8c23195a27	AcceptabilityJudgment	94	Correct	1949
066f8885734d3b91f905df8c23195a27	AcceptabilityJudgment	95	Correct	4460
066f8885734d3b91f905df8c23195a27	AcceptabilityJudgment	96	Correct	1736
066f8885734d3b91f905df8c23195a27	AcceptabilityJudgment	97	Neither correct nor wrong	3145
066f8885734d3b91f905df8c23195a27	AcceptabilityJudgment	98	Correct	1916
066f8885734d3b91f905df8c23195a27	AcceptabilityJudgment	99	Correct	2023
066f8885734d3b91f905df8c23195a27	AcceptabilityJudgment	100	Correct	1179
066f8885734d3b91f905df8c23195a27	AcceptabilityJudgment	101	Correct	2499
066f8885734d3b91f905df8c23195a27	AcceptabilityJudgment	102	Correct	2106
066f8885734d3b91f905df8c23195a27	AcceptabilityJudgment	103	Correct	2964
066f8885734d3b91f905df8c23195a27	AcceptabilityJudgment	104	Correct	2016
066f8885734d3b91f905df8c23195a27	AcceptabilityJudgment	105	Correct	4932
066f8885734d3b91f905df8c23195a27	AcceptabilityJudgment	106	Correct	2021
066f8885734d3b91f905df8c23195a27	AcceptabilityJudgment	107	Correct	2223
066f8885734d3b91f905df8c23195a27	AcceptabilityJudgment	108	Wrong	2260
066f8885734d3b91f905df8c23195a27	AcceptabilityJudgment	109	Wrong	2292
066f8885734d3b91f905df8c23195a27	AcceptabilityJudgment	110	Wrong	4668
066f8885734d3b91f905df8c23195a27	AcceptabilityJudgment	111	Wrong	2780
066f8885734d3b91f905df8c23195a27	AcceptabilityJudgment	112	Wrong	1753
066f8885734d3b91f905df8c23195a27	AcceptabilityJudgment	113	Wrong	2072
066f8885734d3b91f905df8c23195a27	AcceptabilityJudgment	114	Wrong	1363
066f8885734d3b91f905df8c23195a27	AcceptabilityJudgment	115	Wrong	1471
066f8885734d3b91f905df8c23195a27	AcceptabilityJudgment	116	Wrong	3042
066f8885734d3b91f905df8c23195a27	AcceptabilityJudgment	117	Wrong	1881
066f8885734d3b91f905df8c23195a27	AcceptabilityJudgment	118	Wrong	3323
066f8885734d3b91f905df8c23195a27	AcceptabilityJudgment	119	Wrong	2091
066f8885734d3b91f905df8c23195a27	AcceptabilityJudgment	120	Wrong	2077
066f8885734d3b91f905df8c23195a27	AcceptabilityJudgment	121	Wrong	1808
066f8885734d3b91f905df8c23195a27	AcceptabilityJudgment	122	Wrong	4609
066f8885734d3b91f905df8c23195a27	AcceptabilityJudgment	123	Wrong	2582
066f8885734d3b91f905df8c23195a27	AcceptabilityJudgment	124	Wrong	2191
066f8885734d3b91f905df8c23195a27	AcceptabilityJudgment	125	Wrong	2127
066f8885734d3b91f905df8c23195a27	AcceptabilityJudgment	126	Wrong	1590
066f8885734d3b91f905df8c23195a27	AcceptabilityJudgment	127	Wrong	2142
066f8885734d3b91f905df8c23195a27	AcceptabilityJudgment	128	Wrong	2065
066f8885734d3b91f905df8c23195a27	AcceptabilityJudgment	129	Wrong	1620
066f8885734d3b91f905df8c23195a27	AcceptabilityJudgment	130	Wrong	2516
066f8885734d3b91f905df8c23195a27	AcceptabilityJudgment	131	Wrong	2054
066f8885734d3b91f905df8c23195a27	AcceptabilityJudgment	132	Wrong	2196
066f8885734d3b91f905df8c23195a27	AcceptabilityJudgment	133	Wrong	3430
066f8885734d3b91f905df8c23195a27	AcceptabilityJudgment	134	Wrong	2086
086805c265966ff2a53482f3b6c1328c	Form	7	intro	age	27
086805c265966ff2a53482f3b6c1328c	Form	7	intro	country1	Αττική
086805c265966ff2a53482f3b6c1328c	Form	7	intro	country2	Αττική
086805c265966ff2a53482f3b6c1328c	Form	7	intro	education	Πτυχίο πανεπιστημίου
086805c265966ff2a53482f3b6c1328c	Form	7	intro	handedness	right
086805c265966ff2a53482f3b6c1328c	Form	7	intro	sex	male
086805c265966ff2a53482f3b6c1328c	AcceptabilityJudgment	81	Correct	5830
086805c265966ff2a53482f3b6c1328c	AcceptabilityJudgment	82	Correct	2241
086805c265966ff2a53482f3b6c1328c	AcceptabilityJudgment	83	Correct	1448
086805c265966ff2a53482f3b6c1328c	AcceptabilityJudgment	84	Correct	1823
086805c265966ff2a53482f3b6c1328c	AcceptabilityJudgment	85	Correct	2377
086805c265966ff2a53482f3b6c1328c	AcceptabilityJudgment	86	Correct	6610
086805c265966ff2a53482f3b6c1328c	AcceptabilityJudgment	87	Correct	2469
086805c265966ff2a53482f3b6c1328c	AcceptabilityJudgment	88	Correct	2125
086805c265966ff2a53482f3b6c1328c	AcceptabilityJudgment	89	Correct	1839
086805c265966ff2a53482f3b6c1328c	AcceptabilityJudgment	90	Correct	6792
086805c265966ff2a53482f3b6c1328c	AcceptabilityJudgment	91	Correct	3140
086805c265966ff2a53482f3b6c1328c	AcceptabilityJudgment	92	Correct	3632
086805c265966ff2a53482f3b6c1328c	AcceptabilityJudgment	93	Correct	2648
086805c265966ff2a53482f3b6c1328c	AcceptabilityJudgment	94	Correct	1676
086805c265966ff2a53482f3b6c1328c	AcceptabilityJudgment	95	Correct	2127
086805c265966ff2a53482f3b6c1328c	AcceptabilityJudgment	96	Wrong	2276
086805c265966ff2a53482f3b6c1328c	AcceptabilityJudgment	97	Correct	1337
086805c265966ff2a53482f3b6c1328c	AcceptabilityJudgment	98	Correct	1231
086805c265966ff2a53482f3b6c1328c	AcceptabilityJudgment	99	Correct	2602
086805c265966ff2a53482f3b6c1328c	AcceptabilityJudgment	100	Correct	1706
086805c265966ff2a53482f3b6c1328c	AcceptabilityJudgment	101	Correct	3550
086805c265966ff2a53482f3b6c1328c	AcceptabilityJudgment	102	Correct	2829
086805c265966ff2a53482f3b6c1328c	AcceptabilityJudgment	103	Correct	2637
086805c265966ff2a53482f3b6c1328c	AcceptabilityJudgment	104	Correct	2319
086805c265966ff2a53482f3b6c1328c	AcceptabilityJudgment	105	Correct	1519
086805c265966ff2a53482f3b6c1328c	AcceptabilityJudgment	106	Correct	1754
086805c265966ff2a53482f3b6c1328c	AcceptabilityJudgment	107	Correct	1341
086805c265966ff2a53482f3b6c1328c	AcceptabilityJudgment	108	Wrong	1333
086805c265966ff2a53482f3b6c1328c	AcceptabilityJudgment	109	Wrong	1930
086805c265966ff2a53482f3b6c1328c	AcceptabilityJudgment	110	Wrong	2672
086805c265966ff2a53482f3b6c1328c	AcceptabilityJudgment	111	Wrong	2351
086805c265966ff2a53482f3b6c1328c	AcceptabilityJudgment	112	Wrong	1712
086805c265966ff2a53482f3b6c1328c	AcceptabilityJudgment	113	Wrong	2415
086805c265966ff2a53482f3b6c1328c	AcceptabilityJudgment	114	Wrong	1235
086805c265966ff2a53482f3b6c1328c	AcceptabilityJudgment	115	Wrong	2035
086805c265966ff2a53482f3b6c1328c	AcceptabilityJudgment	116	Wrong	3303
086805c265966ff2a53482f3b6c1328c	AcceptabilityJudgment	117	Wrong	1405
086805c265966ff2a53482f3b6c1328c	AcceptabilityJudgment	118	Wrong	3522
086805c265966ff2a53482f3b6c1328c	AcceptabilityJudgment	119	Wrong	1160
086805c265966ff2a53482f3b6c1328c	AcceptabilityJudgment	120	Wrong	2188
086805c265966ff2a53482f3b6c1328c	AcceptabilityJudgment	121	Wrong	1206
086805c265966ff2a53482f3b6c1328c	AcceptabilityJudgment	122	Wrong	3827
086805c265966ff2a53482f3b6c1328c	AcceptabilityJudgment	123	Wrong	2694
086805c265966ff2a53482f3b6c1328c	AcceptabilityJudgment	124	Wrong	1909
086805c265966ff2a53482f3b6c1328c	AcceptabilityJudgment	125	Wrong	2829
086805c265966ff2a53482f3b6c1328c	AcceptabilityJudgment	126	Wrong	2137
086805c265966ff2a53482f3b6c1328c	AcceptabilityJudgment	127	Wrong	3155
086805c265966ff2a53482f3b6c1328c	AcceptabilityJudgment	128	Wrong	2594
086805c265966ff2a53482f3b6c1328c	AcceptabilityJudgment	129	Correct	3064
086805c265966ff2a53482f3b6c1328c	AcceptabilityJudgment	130	Wrong	1345
086805c265966ff2a53482f3b6c1328c	AcceptabilityJudgment	131	Wrong	2508
086805c265966ff2a53482f3b6c1328c	AcceptabilityJudgment	132	Wrong	1810
086805c265966ff2a53482f3b6c1328c	AcceptabilityJudgment	133	Wrong	2792
086805c265966ff2a53482f3b6c1328c	AcceptabilityJudgment	134	Wrong	2487
0912f84f2fb81492f8e7a4c5c02d33a9	Form	7	intro	age	40
0912f84f2fb81492f8e7a4c5c02d33a9	Form	7	intro	country1	Πειραιας
0912f84f2fb81492f8e7a4c5c02d33a9	Form	7	intro	country2	Αθηνα
0912f84f2fb81492f8e7a4c5c02d33a9	Form	7	intro	education	μεταπτυχιακο
0912f84f2fb81492f8e7a4c5c02d33a9	Form	7	intro	handedness	right
0912f84f2fb81492f8e7a4c5c02d33a9	Form	7	intro	sex	female
0912f84f2fb81492f8e7a4c5c02d33a9	AcceptabilityJudgment	81	Correct	1280
0912f84f2fb81492f8e7a4c5c02d33a9	AcceptabilityJudgment	82	Correct	3210
0912f84f2fb81492f8e7a4c5c02d33a9	AcceptabilityJudgment	83	Correct	1197
0912f84f2fb81492f8e7a4c5c02d33a9	AcceptabilityJudgment	84	Correct	993
0912f84f2fb81492f8e7a4c5c02d33a9	AcceptabilityJudgment	85	Correct	1370
0912f84f2fb81492f8e7a4c5c02d33a9	AcceptabilityJudgment	86	Correct	2131
0912f84f2fb81492f8e7a4c5c02d33a9	AcceptabilityJudgment	87	Correct	1227
0912f84f2fb81492f8e7a4c5c02d33a9	AcceptabilityJudgment	88	Correct	1238
0912f84f2fb81492f8e7a4c5c02d33a9	AcceptabilityJudgment	89	Correct	1600
0912f84f2fb81492f8e7a4c5c02d33a9	AcceptabilityJudgment	90	Correct	1653
0912f84f2fb81492f8e7a4c5c02d33a9	AcceptabilityJudgment	91	Correct	1288
0912f84f2fb81492f8e7a4c5c02d33a9	AcceptabilityJudgment	92	Correct	1520
0912f84f2fb81492f8e7a4c5c02d33a9	AcceptabilityJudgment	93	Correct	1800
0912f84f2fb81492f8e7a4c5c02d33a9	AcceptabilityJudgment	94	Correct	1358
0912f84f2fb81492f8e7a4c5c02d33a9	AcceptabilityJudgment	95	Correct	2540
0912f84f2fb81492f8e7a4c5c02d33a9	AcceptabilityJudgment	96	Correct	1492
0912f84f2fb81492f8e7a4c5c02d33a9	AcceptabilityJudgment	97	Correct	1756
0912f84f2fb81492f8e7a4c5c02d33a9	AcceptabilityJudgment	98	Correct	1856
0912f84f2fb81492f8e7a4c5c02d33a9	AcceptabilityJudgment	99	Correct	1027
0912f84f2fb81492f8e7a4c5c02d33a9	AcceptabilityJudgment	100	Correct	1110
0912f84f2fb81492f8e7a4c5c02d33a9	AcceptabilityJudgment	101	Correct	1690
0912f84f2fb81492f8e7a4c5c02d33a9	AcceptabilityJudgment	102	Correct	1950
0912f84f2fb81492f8e7a4c5c02d33a9	AcceptabilityJudgment	103	Correct	2768
0912f84f2fb81492f8e7a4c5c02d33a9	AcceptabilityJudgment	104	Correct	1920
0912f84f2fb81492f8e7a4c5c02d33a9	AcceptabilityJudgment	105	Correct	1820
0912f84f2fb81492f8e7a4c5c02d33a9	AcceptabilityJudgment	106	Correct	1258
0912f84f2fb81492f8e7a4c5c02d33a9	AcceptabilityJudgment	107	Correct	1120
0912f84f2fb81492f8e7a4c5c02d33a9	AcceptabilityJudgment	108	Wrong	1030
0912f84f2fb81492f8e7a4c5c02d33a9	AcceptabilityJudgment	109	Wrong	1236
0912f84f2fb81492f8e7a4c5c02d33a9	AcceptabilityJudgment	110	Wrong	1770
0912f84f2fb81492f8e7a4c5c02d33a9	AcceptabilityJudgment	111	Wrong	1800
0912f84f2fb81492f8e7a4c5c02d33a9	AcceptabilityJudgment	112	Wrong	1340
0912f84f2fb81492f8e7a4c5c02d33a9	AcceptabilityJudgment	113	Wrong	1480
0912f84f2fb81492f8e7a4c5c02d33a9	AcceptabilityJudgment	114	Wrong	1210
0912f84f2fb81492f8e7a4c5c02d33a9	AcceptabilityJudgment	115	Wrong	977
0912f84f2fb81492f8e7a4c5c02d33a9	AcceptabilityJudgment	116	Wrong	2358
0912f84f2fb81492f8e7a4c5c02d33a9	AcceptabilityJudgment	117	Wrong	906
0912f84f2fb81492f8e7a4c5c02d33a9	AcceptabilityJudgment	118	Wrong	1110
0912f84f2fb81492f8e7a4c5c02d33a9	AcceptabilityJudgment	119	Wrong	1410
0912f84f2fb81492f8e7a4c5c02d33a9	AcceptabilityJudgment	120	Wrong	1478
0912f84f2fb81492f8e7a4c5c02d33a9	AcceptabilityJudgment	121	Wrong	1597
0912f84f2fb81492f8e7a4c5c02d33a9	AcceptabilityJudgment	122	Wrong	2030
0912f84f2fb81492f8e7a4c5c02d33a9	AcceptabilityJudgment	123	Wrong	2300
0912f84f2fb81492f8e7a4c5c02d33a9	AcceptabilityJudgment	124	Wrong	1850
0912f84f2fb81492f8e7a4c5c02d33a9	AcceptabilityJudgment	125	Wrong	1189
0912f84f2fb81492f8e7a4c5c02d33a9	AcceptabilityJudgment	126	Wrong	1230
0912f84f2fb81492f8e7a4c5c02d33a9	AcceptabilityJudgment	127	Wrong	3781
0912f84f2fb81492f8e7a4c5c02d33a9	AcceptabilityJudgment	128	Wrong	2210
0912f84f2fb81492f8e7a4c5c02d33a9	AcceptabilityJudgment	129	Wrong	1096
0912f84f2fb81492f8e7a4c5c02d33a9	AcceptabilityJudgment	130	Wrong	1040
0912f84f2fb81492f8e7a4c5c02d33a9	AcceptabilityJudgment	131	Wrong	1596
0912f84f2fb81492f8e7a4c5c02d33a9	AcceptabilityJudgment	132	Wrong	1360
0912f84f2fb81492f8e7a4c5c02d33a9	AcceptabilityJudgment	133	Wrong	1261
0912f84f2fb81492f8e7a4c5c02d33a9	AcceptabilityJudgment	134	Wrong	890
09b1c9e98227331746533f60cc9b2c2d	Form	7	intro	age	20
09b1c9e98227331746533f60cc9b2c2d	Form	7	intro	country1	αθηνα
09b1c9e98227331746533f60cc9b2c2d	Form	7	intro	country2	αθηνα
09b1c9e98227331746533f60cc9b2c2d	Form	7	intro	education	πτυχιο πανεπιστημιου
09b1c9e98227331746533f60cc9b2c2d	Form	7	intro	handedness	right
09b1c9e98227331746533f60cc9b2c2d	Form	7	intro	sex	male
09b1c9e98227331746533f60cc9b2c2d	AcceptabilityJudgment	81	Correct	3773
09b1c9e98227331746533f60cc9b2c2d	AcceptabilityJudgment	82	Correct	2380
09b1c9e98227331746533f60cc9b2c2d	AcceptabilityJudgment	83	Correct	1696
09b1c9e98227331746533f60cc9b2c2d	AcceptabilityJudgment	84	Neither correct nor wrong	3036
09b1c9e98227331746533f60cc9b2c2d	AcceptabilityJudgment	85	Correct	6617
09b1c9e98227331746533f60cc9b2c2d	AcceptabilityJudgment	86	Neither correct nor wrong	2852
09b1c9e98227331746533f60cc9b2c2d	AcceptabilityJudgment	87	Correct	1975
09b1c9e98227331746533f60cc9b2c2d	AcceptabilityJudgment	88	Correct	2772
09b1c9e98227331746533f60cc9b2c2d	AcceptabilityJudgment	89	Correct	1283
09b1c9e98227331746533f60cc9b2c2d	AcceptabilityJudgment	90	Correct	2174
09b1c9e98227331746533f60cc9b2c2d	AcceptabilityJudgment	91	Correct	1388
09b1c9e98227331746533f60cc9b2c2d	AcceptabilityJudgment	92	Correct	3091
09b1c9e98227331746533f60cc9b2c2d	AcceptabilityJudgment	93	Correct	1204
09b1c9e98227331746533f60cc9b2c2d	AcceptabilityJudgment	94	Correct	1786
09b1c9e98227331746533f60cc9b2c2d	AcceptabilityJudgment	95	Correct	1784
09b1c9e98227331746533f60cc9b2c2d	AcceptabilityJudgment	96	Correct	2003
09b1c9e98227331746533f60cc9b2c2d	AcceptabilityJudgment	97	Correct	2817
09b1c9e98227331746533f60cc9b2c2d	AcceptabilityJudgment	98	Neither correct nor wrong	4975
09b1c9e98227331746533f60cc9b2c2d	AcceptabilityJudgment	99	Correct	2687
09b1c9e98227331746533f60cc9b2c2d	AcceptabilityJudgment	100	Correct	3568
09b1c9e98227331746533f60cc9b2c2d	AcceptabilityJudgment	101	Neither correct nor wrong	3548
09b1c9e98227331746533f60cc9b2c2d	AcceptabilityJudgment	102	Correct	2761
09b1c9e98227331746533f60cc9b2c2d	AcceptabilityJudgment	103	Correct	1625
09b1c9e98227331746533f60cc9b2c2d	AcceptabilityJudgment	104	Correct	2610
09b1c9e98227331746533f60cc9b2c2d	AcceptabilityJudgment	105	Correct	3168
09b1c9e98227331746533f60cc9b2c2d	AcceptabilityJudgment	106	Correct	2933
09b1c9e98227331746533f60cc9b2c2d	AcceptabilityJudgment	107	Correct	4458
09b1c9e98227331746533f60cc9b2c2d	AcceptabilityJudgment	108	Wrong	1657
09b1c9e98227331746533f60cc9b2c2d	AcceptabilityJudgment	109	Wrong	2330
09b1c9e98227331746533f60cc9b2c2d	AcceptabilityJudgment	110	Wrong	2232
09b1c9e98227331746533f60cc9b2c2d	AcceptabilityJudgment	111	Wrong	2137
09b1c9e98227331746533f60cc9b2c2d	AcceptabilityJudgment	112	Wrong	1453
09b1c9e98227331746533f60cc9b2c2d	AcceptabilityJudgment	113	Wrong	2319
09b1c9e98227331746533f60cc9b2c2d	AcceptabilityJudgment	114	Wrong	2453
09b1c9e98227331746533f60cc9b2c2d	AcceptabilityJudgment	115	Wrong	1862
09b1c9e98227331746533f60cc9b2c2d	AcceptabilityJudgment	116	Wrong	1868
09b1c9e98227331746533f60cc9b2c2d	AcceptabilityJudgment	117	Wrong	4006
09b1c9e98227331746533f60cc9b2c2d	AcceptabilityJudgment	118	Wrong	1971
09b1c9e98227331746533f60cc9b2c2d	AcceptabilityJudgment	119	Wrong	2076
09b1c9e98227331746533f60cc9b2c2d	AcceptabilityJudgment	120	Wrong	3441
09b1c9e98227331746533f60cc9b2c2d	AcceptabilityJudgment	121	Wrong	2858
09b1c9e98227331746533f60cc9b2c2d	AcceptabilityJudgment	122	Wrong	1519
09b1c9e98227331746533f60cc9b2c2d	AcceptabilityJudgment	123	Wrong	2657
09b1c9e98227331746533f60cc9b2c2d	AcceptabilityJudgment	124	Wrong	1520
09b1c9e98227331746533f60cc9b2c2d	AcceptabilityJudgment	125	Wrong	2229
09b1c9e98227331746533f60cc9b2c2d	AcceptabilityJudgment	126	Wrong	1784
09b1c9e98227331746533f60cc9b2c2d	AcceptabilityJudgment	127	Wrong	3097
09b1c9e98227331746533f60cc9b2c2d	AcceptabilityJudgment	128	Wrong	5023
09b1c9e98227331746533f60cc9b2c2d	AcceptabilityJudgment	129	Wrong	2005
09b1c9e98227331746533f60cc9b2c2d	AcceptabilityJudgment	130	Wrong	2184
09b1c9e98227331746533f60cc9b2c2d	AcceptabilityJudgment	131	Wrong	2736
09b1c9e98227331746533f60cc9b2c2d	AcceptabilityJudgment	132	Wrong	2753
09b1c9e98227331746533f60cc9b2c2d	AcceptabilityJudgment	133	Wrong	2930
09b1c9e98227331746533f60cc9b2c2d	AcceptabilityJudgment	134	Wrong	3790
0a14b7b4f101746c9cd29fbaa746ba5e	Form	7	intro	age	41
0a14b7b4f101746c9cd29fbaa746ba5e	Form	7	intro	country1	Ελλάδα
0a14b7b4f101746c9cd29fbaa746ba5e	Form	7	intro	country2	Ελλάδα
0a14b7b4f101746c9cd29fbaa746ba5e	Form	7	intro	education	μεταπτυχιακό
0a14b7b4f101746c9cd29fbaa746ba5e	Form	7	intro	handedness	right
0a14b7b4f101746c9cd29fbaa746ba5e	Form	7	intro	sex	male
0a14b7b4f101746c9cd29fbaa746ba5e	AcceptabilityJudgment	81	Correct	1849
0a14b7b4f101746c9cd29fbaa746ba5e	AcceptabilityJudgment	82	Correct	2789
0a14b7b4f101746c9cd29fbaa746ba5e	AcceptabilityJudgment	83	Correct	2395
0a14b7b4f101746c9cd29fbaa746ba5e	AcceptabilityJudgment	84	Correct	2234
0a14b7b4f101746c9cd29fbaa746ba5e	AcceptabilityJudgment	85	Correct	2014
0a14b7b4f101746c9cd29fbaa746ba5e	AcceptabilityJudgment	86	Correct	6072
0a14b7b4f101746c9cd29fbaa746ba5e	AcceptabilityJudgment	87	Correct	5252
0a14b7b4f101746c9cd29fbaa746ba5e	AcceptabilityJudgment	88	Correct	3490
0a14b7b4f101746c9cd29fbaa746ba5e	AcceptabilityJudgment	89	Correct	3101
0a14b7b4f101746c9cd29fbaa746ba5e	AcceptabilityJudgment	90	Correct	2338
0a14b7b4f101746c9cd29fbaa746ba5e	AcceptabilityJudgment	91	Correct	8926
0a14b7b4f101746c9cd29fbaa746ba5e	AcceptabilityJudgment	92	Correct	3199
0a14b7b4f101746c9cd29fbaa746ba5e	AcceptabilityJudgment	93	Correct	2201
0a14b7b4f101746c9cd29fbaa746ba5e	AcceptabilityJudgment	94	Correct	2047
0a14b7b4f101746c9cd29fbaa746ba5e	AcceptabilityJudgment	95	Correct	3397
0a14b7b4f101746c9cd29fbaa746ba5e	AcceptabilityJudgment	96	Correct	1647
0a14b7b4f101746c9cd29fbaa746ba5e	AcceptabilityJudgment	97	Correct	2210
0a14b7b4f101746c9cd29fbaa746ba5e	AcceptabilityJudgment	98	Correct	3398
0a14b7b4f101746c9cd29fbaa746ba5e	AcceptabilityJudgment	99	Correct	11388
0a14b7b4f101746c9cd29fbaa746ba5e	AcceptabilityJudgment	100	Correct	1626
0a14b7b4f101746c9cd29fbaa746ba5e	AcceptabilityJudgment	101	Correct	3820
0a14b7b4f101746c9cd29fbaa746ba5e	AcceptabilityJudgment	102	Correct	3441
0a14b7b4f101746c9cd29fbaa746ba5e	AcceptabilityJudgment	103	Correct	2301
0a14b7b4f101746c9cd29fbaa746ba5e	AcceptabilityJudgment	104	Correct	4905
0a14b7b4f101746c9cd29fbaa746ba5e	AcceptabilityJudgment	105	Correct	2480
0a14b7b4f101746c9cd29fbaa746ba5e	AcceptabilityJudgment	106	Correct	3543
0a14b7b4f101746c9cd29fbaa746ba5e	AcceptabilityJudgment	107	Correct	1857
0a14b7b4f101746c9cd29fbaa746ba5e	AcceptabilityJudgment	108	Wrong	1654
0a14b7b4f101746c9cd29fbaa746ba5e	AcceptabilityJudgment	109	Wrong	2280
0a14b7b4f101746c9cd29fbaa746ba5e	AcceptabilityJudgment	110	Wrong	3229
0a14b7b4f101746c9cd29fbaa746ba5e	AcceptabilityJudgment	111	Wrong	2895
0a14b7b4f101746c9cd29fbaa746ba5e	AcceptabilityJudgment	112	Wrong	1814
0a14b7b4f101746c9cd29fbaa746ba5e	AcceptabilityJudgment	113	Wrong	5147
0a14b7b4f101746c9cd29fbaa746ba5e	AcceptabilityJudgment	114	Wrong	1897
0a14b7b4f101746c9cd29fbaa746ba5e	AcceptabilityJudgment	115	Wrong	1972
0a14b7b4f101746c9cd29fbaa746ba5e	AcceptabilityJudgment	116	Wrong	3049
0a14b7b4f101746c9cd29fbaa746ba5e	AcceptabilityJudgment	117	Wrong	1571
0a14b7b4f101746c9cd29fbaa746ba5e	AcceptabilityJudgment	118	Wrong	6528
0a14b7b4f101746c9cd29fbaa746ba5e	AcceptabilityJudgment	119	Wrong	1629
0a14b7b4f101746c9cd29fbaa746ba5e	AcceptabilityJudgment	120	Wrong	3024
0a14b7b4f101746c9cd29fbaa746ba5e	AcceptabilityJudgment	121	Wrong	3287
0a14b7b4f101746c9cd29fbaa746ba5e	AcceptabilityJudgment	122	Wrong	2296
0a14b7b4f101746c9cd29fbaa746ba5e	AcceptabilityJudgment	123	Wrong	2277
0a14b7b4f101746c9cd29fbaa746ba5e	AcceptabilityJudgment	124	Wrong	6147
0a14b7b4f101746c9cd29fbaa746ba5e	AcceptabilityJudgment	125	Wrong	2981
0a14b7b4f101746c9cd29fbaa746ba5e	AcceptabilityJudgment	126	Wrong	4021
0a14b7b4f101746c9cd29fbaa746ba5e	AcceptabilityJudgment	127	Wrong	3101
0a14b7b4f101746c9cd29fbaa746ba5e	AcceptabilityJudgment	128	Wrong	4171
0a14b7b4f101746c9cd29fbaa746ba5e	AcceptabilityJudgment	129	Wrong	2006
0a14b7b4f101746c9cd29fbaa746ba5e	AcceptabilityJudgment	130	Wrong	2906
0a14b7b4f101746c9cd29fbaa746ba5e	AcceptabilityJudgment	131	Wrong	4284
0a14b7b4f101746c9cd29fbaa746ba5e	AcceptabilityJudgment	132	Wrong	5901
0a14b7b4f101746c9cd29fbaa746ba5e	AcceptabilityJudgment	133	Neither correct nor wrong	4526
0a14b7b4f101746c9cd29fbaa746ba5e	AcceptabilityJudgment	134	Wrong	2020
0c5f9fa53880d6f58511b42b6d60430a	Form	7	intro	age	31
0c5f9fa53880d6f58511b42b6d60430a	Form	7	intro	country1	ΑΘΗΝΑ
0c5f9fa53880d6f58511b42b6d60430a	Form	7	intro	country2	ΖΑΚΥΝΘΟΣ
0c5f9fa53880d6f58511b42b6d60430a	Form	7	intro	education	ΠΤΥΧΙΟ ΤΕΙ
0c5f9fa53880d6f58511b42b6d60430a	Form	7	intro	handedness	right
0c5f9fa53880d6f58511b42b6d60430a	Form	7	intro	sex	female
0c5f9fa53880d6f58511b42b6d60430a	AcceptabilityJudgment	81	Correct	1272
0c5f9fa53880d6f58511b42b6d60430a	AcceptabilityJudgment	82	Correct	1141
0c5f9fa53880d6f58511b42b6d60430a	AcceptabilityJudgment	83	Correct	3681
0c5f9fa53880d6f58511b42b6d60430a	AcceptabilityJudgment	84	Correct	3663
0c5f9fa53880d6f58511b42b6d60430a	AcceptabilityJudgment	85	Correct	2798
0c5f9fa53880d6f58511b42b6d60430a	AcceptabilityJudgment	86	Correct	1440
0c5f9fa53880d6f58511b42b6d60430a	AcceptabilityJudgment	87	Correct	2247
0c5f9fa53880d6f58511b42b6d60430a	AcceptabilityJudgment	88	Correct	1713
0c5f9fa53880d6f58511b42b6d60430a	AcceptabilityJudgment	89	Correct	1915
0c5f9fa53880d6f58511b42b6d60430a	AcceptabilityJudgment	90	Correct	2552
0c5f9fa53880d6f58511b42b6d60430a	AcceptabilityJudgment	91	Correct	3568
0c5f9fa53880d6f58511b42b6d60430a	AcceptabilityJudgment	92	Correct	1466
0c5f9fa53880d6f58511b42b6d60430a	AcceptabilityJudgment	93	Correct	1866
0c5f9fa53880d6f58511b42b6d60430a	AcceptabilityJudgment	94	Correct	1629
0c5f9fa53880d6f58511b42b6d60430a	AcceptabilityJudgment	95	Correct	1803
0c5f9fa53880d6f58511b42b6d60430a	AcceptabilityJudgment	96	Correct	1375
0c5f9fa53880d6f58511b42b6d60430a	AcceptabilityJudgment	97	Correct	3542
0c5f9fa53880d6f58511b42b6d60430a	AcceptabilityJudgment	98	Correct	1650
0c5f9fa53880d6f58511b42b6d60430a	AcceptabilityJudgment	99	Correct	1463
0c5f9fa53880d6f58511b42b6d60430a	AcceptabilityJudgment	100	Correct	1290
0c5f9fa53880d6f58511b42b6d60430a	AcceptabilityJudgment	101	Correct	4601
0c5f9fa53880d6f58511b42b6d60430a	AcceptabilityJudgment	102	Correct	4386
0c5f9fa53880d6f58511b42b6d60430a	AcceptabilityJudgment	103	Correct	4087
0c5f9fa53880d6f58511b42b6d60430a	AcceptabilityJudgment	104	Correct	3735
0c5f9fa53880d6f58511b42b6d60430a	AcceptabilityJudgment	105	Correct	2984
0c5f9fa53880d6f58511b42b6d60430a	AcceptabilityJudgment	106	Correct	2461
0c5f9fa53880d6f58511b42b6d60430a	AcceptabilityJudgment	107	Correct	1835
0c5f9fa53880d6f58511b42b6d60430a	AcceptabilityJudgment	108	Neither correct nor wrong	2791
0c5f9fa53880d6f58511b42b6d60430a	AcceptabilityJudgment	109	Wrong	2196
0c5f9fa53880d6f58511b42b6d60430a	AcceptabilityJudgment	110	Wrong	2471
0c5f9fa53880d6f58511b42b6d60430a	AcceptabilityJudgment	111	Wrong	2096
0c5f9fa53880d6f58511b42b6d60430a	AcceptabilityJudgment	112	Wrong	2159
0c5f9fa53880d6f58511b42b6d60430a	AcceptabilityJudgment	113	Wrong	2730
0c5f9fa53880d6f58511b42b6d60430a	AcceptabilityJudgment	114	Wrong	3435
0c5f9fa53880d6f58511b42b6d60430a	AcceptabilityJudgment	115	Wrong	2726
0c5f9fa53880d6f58511b42b6d60430a	AcceptabilityJudgment	116	Wrong	4129
0c5f9fa53880d6f58511b42b6d60430a	AcceptabilityJudgment	117	Wrong	3246
0c5f9fa53880d6f58511b42b6d60430a	AcceptabilityJudgment	118	Wrong	3586
0c5f9fa53880d6f58511b42b6d60430a	AcceptabilityJudgment	119	Wrong	2085
0c5f9fa53880d6f58511b42b6d60430a	AcceptabilityJudgment	120	Wrong	2177
0c5f9fa53880d6f58511b42b6d60430a	AcceptabilityJudgment	121	Neither correct nor wrong	2729
0c5f9fa53880d6f58511b42b6d60430a	AcceptabilityJudgment	122	Wrong	5603
0c5f9fa53880d6f58511b42b6d60430a	AcceptabilityJudgment	123	Wrong	6351
0c5f9fa53880d6f58511b42b6d60430a	AcceptabilityJudgment	124	Wrong	3794
0c5f9fa53880d6f58511b42b6d60430a	AcceptabilityJudgment	125	Wrong	2455
0c5f9fa53880d6f58511b42b6d60430a	AcceptabilityJudgment	126	Wrong	3150
0c5f9fa53880d6f58511b42b6d60430a	AcceptabilityJudgment	127	Wrong	4070
0c5f9fa53880d6f58511b42b6d60430a	AcceptabilityJudgment	128	Wrong	3870
0c5f9fa53880d6f58511b42b6d60430a	AcceptabilityJudgment	129	Wrong	2618
0c5f9fa53880d6f58511b42b6d60430a	AcceptabilityJudgment	130	Wrong	2143
0c5f9fa53880d6f58511b42b6d60430a	AcceptabilityJudgment	131	Wrong	2621
0c5f9fa53880d6f58511b42b6d60430a	AcceptabilityJudgment	132	Wrong	3777
0c5f9fa53880d6f58511b42b6d60430a	AcceptabilityJudgment	133	Correct	2796
0c5f9fa53880d6f58511b42b6d60430a	AcceptabilityJudgment	134	Wrong	70608
0de79b755040a4700c5aaae7619ffb13	Form	7	intro	age	18
0de79b755040a4700c5aaae7619ffb13	Form	7	intro	country1	Ηράκλειο Κρήτης
0de79b755040a4700c5aaae7619ffb13	Form	7	intro	country2	Ρέθυμνο Κρήτης
0de79b755040a4700c5aaae7619ffb13	Form	7	intro	education	λύκειο (φοιτητής)
0de79b755040a4700c5aaae7619ffb13	Form	7	intro	handedness	right
0de79b755040a4700c5aaae7619ffb13	Form	7	intro	sex	male
0de79b755040a4700c5aaae7619ffb13	AcceptabilityJudgment	81	Correct	1621
0de79b755040a4700c5aaae7619ffb13	AcceptabilityJudgment	82	Neither correct nor wrong	3023
0de79b755040a4700c5aaae7619ffb13	AcceptabilityJudgment	83	Neither correct nor wrong	3006
0de79b755040a4700c5aaae7619ffb13	AcceptabilityJudgment	84	Correct	2266
0de79b755040a4700c5aaae7619ffb13	AcceptabilityJudgment	85	Correct	1835
0de79b755040a4700c5aaae7619ffb13	AcceptabilityJudgment	86	Wrong	3677
0de79b755040a4700c5aaae7619ffb13	AcceptabilityJudgment	87	Correct	1757
0de79b755040a4700c5aaae7619ffb13	AcceptabilityJudgment	88	Correct	2865
0de79b755040a4700c5aaae7619ffb13	AcceptabilityJudgment	89	Correct	1900
0de79b755040a4700c5aaae7619ffb13	AcceptabilityJudgment	90	Correct	2640
0de79b755040a4700c5aaae7619ffb13	AcceptabilityJudgment	91	Neither correct nor wrong	1992
0de79b755040a4700c5aaae7619ffb13	AcceptabilityJudgment	92	Correct	1865
0de79b755040a4700c5aaae7619ffb13	AcceptabilityJudgment	93	Correct	1590
0de79b755040a4700c5aaae7619ffb13	AcceptabilityJudgment	94	Correct	2194
0de79b755040a4700c5aaae7619ffb13	AcceptabilityJudgment	95	Correct	1790
0de79b755040a4700c5aaae7619ffb13	AcceptabilityJudgment	96	Neither correct nor wrong	2998
0de79b755040a4700c5aaae7619ffb13	AcceptabilityJudgment	97	Neither correct nor wrong	2461
0de79b755040a4700c5aaae7619ffb13	AcceptabilityJudgment	98	Neither correct nor wrong	4285
0de79b755040a4700c5aaae7619ffb13	AcceptabilityJudgment	99	Correct	2051
0de79b755040a4700c5aaae7619ffb13	AcceptabilityJudgment	100	Correct	1345
0de79b755040a4700c5aaae7619ffb13	AcceptabilityJudgment	101	Correct	1807
0de79b755040a4700c5aaae7619ffb13	AcceptabilityJudgment	102	Correct	1826
0de79b755040a4700c5aaae7619ffb13	AcceptabilityJudgment	103	Correct	2959
0de79b755040a4700c5aaae7619ffb13	AcceptabilityJudgment	104	Correct	2649
0de79b755040a4700c5aaae7619ffb13	AcceptabilityJudgment	105	Correct	1756
0de79b755040a4700c5aaae7619ffb13	AcceptabilityJudgment	106	Correct	4296
0de79b755040a4700c5aaae7619ffb13	AcceptabilityJudgment	107	Correct	2205
0de79b755040a4700c5aaae7619ffb13	AcceptabilityJudgment	108	Wrong	1316
0de79b755040a4700c5aaae7619ffb13	AcceptabilityJudgment	109	Wrong	1734
0de79b755040a4700c5aaae7619ffb13	AcceptabilityJudgment	110	Wrong	1640
0de79b755040a4700c5aaae7619ffb13	AcceptabilityJudgment	111	Wrong	1399
0de79b755040a4700c5aaae7619ffb13	AcceptabilityJudgment	112	Wrong	2008
0de79b755040a4700c5aaae7619ffb13	AcceptabilityJudgment	113	Correct	2168
0de79b755040a4700c5aaae7619ffb13	AcceptabilityJudgment	114	Wrong	1369
0de79b755040a4700c5aaae7619ffb13	AcceptabilityJudgment	115	Correct	1949
0de79b755040a4700c5aaae7619ffb13	AcceptabilityJudgment	116	Wrong	2732
0de79b755040a4700c5aaae7619ffb13	AcceptabilityJudgment	117	Wrong	1756
0de79b755040a4700c5aaae7619ffb13	AcceptabilityJudgment	118	Correct	1993
0de79b755040a4700c5aaae7619ffb13	AcceptabilityJudgment	119	Correct	1595
0de79b755040a4700c5aaae7619ffb13	AcceptabilityJudgment	120	Wrong	1927
0de79b755040a4700c5aaae7619ffb13	AcceptabilityJudgment	121	Wrong	2689
0de79b755040a4700c5aaae7619ffb13	AcceptabilityJudgment	122	Wrong	1751
0de79b755040a4700c5aaae7619ffb13	AcceptabilityJudgment	123	Wrong	1867
0de79b755040a4700c5aaae7619ffb13	AcceptabilityJudgment	124	Wrong	2955
0de79b755040a4700c5aaae7619ffb13	AcceptabilityJudgment	125	Wrong	1532
0de79b755040a4700c5aaae7619ffb13	AcceptabilityJudgment	126	Wrong	2342
0de79b755040a4700c5aaae7619ffb13	AcceptabilityJudgment	127	Wrong	2987
0de79b755040a4700c5aaae7619ffb13	AcceptabilityJudgment	128	Correct	2172
0de79b755040a4700c5aaae7619ffb13	AcceptabilityJudgment	129	Correct	1910
0de79b755040a4700c5aaae7619ffb13	AcceptabilityJudgment	130	Wrong	1724
0de79b755040a4700c5aaae7619ffb13	AcceptabilityJudgment	131	Wrong	3051
0de79b755040a4700c5aaae7619ffb13	AcceptabilityJudgment	132	Wrong	1877
0de79b755040a4700c5aaae7619ffb13	AcceptabilityJudgment	133	Correct	1864
0de79b755040a4700c5aaae7619ffb13	AcceptabilityJudgment	134	Wrong	3075
0e1d152c354265b6c4ee9f94e4d34502	Form	7	intro	age	57
0e1d152c354265b6c4ee9f94e4d34502	Form	7	intro	country1	Αθήνα
0e1d152c354265b6c4ee9f94e4d34502	Form	7	intro	country2	Νίκαια
0e1d152c354265b6c4ee9f94e4d34502	Form	7	intro	education	Μεταπτυχιακό
0e1d152c354265b6c4ee9f94e4d34502	Form	7	intro	handedness	right
0e1d152c354265b6c4ee9f94e4d34502	Form	7	intro	sex	male
0e1d152c354265b6c4ee9f94e4d34502	AcceptabilityJudgment	81	Correct	1830
0e1d152c354265b6c4ee9f94e4d34502	AcceptabilityJudgment	82	Correct	3334
0e1d152c354265b6c4ee9f94e4d34502	AcceptabilityJudgment	83	Correct	1431
0e1d152c354265b6c4ee9f94e4d34502	AcceptabilityJudgment	84	Correct	1807
0e1d152c354265b6c4ee9f94e4d34502	AcceptabilityJudgment	85	Correct	2199
0e1d152c354265b6c4ee9f94e4d34502	AcceptabilityJudgment	86	Correct	2312
0e1d152c354265b6c4ee9f94e4d34502	AcceptabilityJudgment	87	Correct	2049
0e1d152c354265b6c4ee9f94e4d34502	AcceptabilityJudgment	88	Correct	2990
0e1d152c354265b6c4ee9f94e4d34502	AcceptabilityJudgment	89	Correct	2549
0e1d152c354265b6c4ee9f94e4d34502	AcceptabilityJudgment	90	Correct	1455
0e1d152c354265b6c4ee9f94e4d34502	AcceptabilityJudgment	91	Correct	5344
0e1d152c354265b6c4ee9f94e4d34502	AcceptabilityJudgment	92	Correct	2159
0e1d152c354265b6c4ee9f94e4d34502	AcceptabilityJudgment	93	Correct	5242
0e1d152c354265b6c4ee9f94e4d34502	AcceptabilityJudgment	94	Correct	1623
0e1d152c354265b6c4ee9f94e4d34502	AcceptabilityJudgment	95	Correct	1569
0e1d152c354265b6c4ee9f94e4d34502	AcceptabilityJudgment	96	Correct	2392
0e1d152c354265b6c4ee9f94e4d34502	AcceptabilityJudgment	97	Correct	2879
0e1d152c354265b6c4ee9f94e4d34502	AcceptabilityJudgment	98	Correct	1479
0e1d152c354265b6c4ee9f94e4d34502	AcceptabilityJudgment	99	Correct	3615
0e1d152c354265b6c4ee9f94e4d34502	AcceptabilityJudgment	100	Correct	2084
0e1d152c354265b6c4ee9f94e4d34502	AcceptabilityJudgment	101	Correct	3688
0e1d152c354265b6c4ee9f94e4d34502	AcceptabilityJudgment	102	Correct	3126
0e1d152c354265b6c4ee9f94e4d34502	AcceptabilityJudgment	103	Correct	1555
0e1d152c354265b6c4ee9f94e4d34502	AcceptabilityJudgment	104	Correct	3676
0e1d152c354265b6c4ee9f94e4d34502	AcceptabilityJudgment	105	Correct	2008
0e1d152c354265b6c4ee9f94e4d34502	AcceptabilityJudgment	106	Correct	1768
0e1d152c354265b6c4ee9f94e4d34502	AcceptabilityJudgment	107	Correct	2824
0e1d152c354265b6c4ee9f94e4d34502	AcceptabilityJudgment	108	Wrong	1993
0e1d152c354265b6c4ee9f94e4d34502	AcceptabilityJudgment	109	Wrong	2224
0e1d152c354265b6c4ee9f94e4d34502	AcceptabilityJudgment	110	Wrong	1127
0e1d152c354265b6c4ee9f94e4d34502	AcceptabilityJudgment	111	Wrong	1295
0e1d152c354265b6c4ee9f94e4d34502	AcceptabilityJudgment	112	Wrong	1248
0e1d152c354265b6c4ee9f94e4d34502	AcceptabilityJudgment	113	Wrong	3701
0e1d152c354265b6c4ee9f94e4d34502	AcceptabilityJudgment	114	Wrong	1689
0e1d152c354265b6c4ee9f94e4d34502	AcceptabilityJudgment	115	Wrong	1288
0e1d152c354265b6c4ee9f94e4d34502	AcceptabilityJudgment	116	Wrong	1532
0e1d152c354265b6c4ee9f94e4d34502	AcceptabilityJudgment	117	Wrong	3212
0e1d152c354265b6c4ee9f94e4d34502	AcceptabilityJudgment	118	Wrong	1526
0e1d152c354265b6c4ee9f94e4d34502	AcceptabilityJudgment	119	Wrong	951
0e1d152c354265b6c4ee9f94e4d34502	AcceptabilityJudgment	120	Wrong	1684
0e1d152c354265b6c4ee9f94e4d34502	AcceptabilityJudgment	121	Wrong	1678
0e1d152c354265b6c4ee9f94e4d34502	AcceptabilityJudgment	122	Wrong	2079
0e1d152c354265b6c4ee9f94e4d34502	AcceptabilityJudgment	123	Wrong	1728
0e1d152c354265b6c4ee9f94e4d34502	AcceptabilityJudgment	124	Correct	3533
0e1d152c354265b6c4ee9f94e4d34502	AcceptabilityJudgment	125	Wrong	3720
0e1d152c354265b6c4ee9f94e4d34502	AcceptabilityJudgment	126	Wrong	1729
0e1d152c354265b6c4ee9f94e4d34502	AcceptabilityJudgment	127	Wrong	2366
0e1d152c354265b6c4ee9f94e4d34502	AcceptabilityJudgment	128	Wrong	1896
0e1d152c354265b6c4ee9f94e4d34502	AcceptabilityJudgment	129	Wrong	1333
0e1d152c354265b6c4ee9f94e4d34502	AcceptabilityJudgment	130	Wrong	2944
0e1d152c354265b6c4ee9f94e4d34502	AcceptabilityJudgment	131	Wrong	1812
0e1d152c354265b6c4ee9f94e4d34502	AcceptabilityJudgment	132	Wrong	1607
0e1d152c354265b6c4ee9f94e4d34502	AcceptabilityJudgment	133	Correct	2511
0e1d152c354265b6c4ee9f94e4d34502	AcceptabilityJudgment	134	Wrong	1136
10849c3bf6324bddb1c07b33c40f6354	Form	7	intro	age	30
10849c3bf6324bddb1c07b33c40f6354	Form	7	intro	country1	Γιαννιτσα
10849c3bf6324bddb1c07b33c40f6354	Form	7	intro	country2	Θεσσαλονικη
10849c3bf6324bddb1c07b33c40f6354	Form	7	intro	education	Πτυχιο πανεπιστημιου
10849c3bf6324bddb1c07b33c40f6354	Form	7	intro	handedness	right
10849c3bf6324bddb1c07b33c40f6354	Form	7	intro	sex	male
10849c3bf6324bddb1c07b33c40f6354	AcceptabilityJudgment	81	Correct	2290
10849c3bf6324bddb1c07b33c40f6354	AcceptabilityJudgment	82	Correct	2387
10849c3bf6324bddb1c07b33c40f6354	AcceptabilityJudgment	83	Correct	3135
10849c3bf6324bddb1c07b33c40f6354	AcceptabilityJudgment	84	Correct	1575
10849c3bf6324bddb1c07b33c40f6354	AcceptabilityJudgment	85	Correct	3301
10849c3bf6324bddb1c07b33c40f6354	AcceptabilityJudgment	86	Correct	2737
10849c3bf6324bddb1c07b33c40f6354	AcceptabilityJudgment	87	Correct	1557
10849c3bf6324bddb1c07b33c40f6354	AcceptabilityJudgment	88	Correct	2132
10849c3bf6324bddb1c07b33c40f6354	AcceptabilityJudgment	89	Correct	2369
10849c3bf6324bddb1c07b33c40f6354	AcceptabilityJudgment	90	Correct	1821
10849c3bf6324bddb1c07b33c40f6354	AcceptabilityJudgment	91	Correct	1810
10849c3bf6324bddb1c07b33c40f6354	AcceptabilityJudgment	92	Correct	1587
10849c3bf6324bddb1c07b33c40f6354	AcceptabilityJudgment	93	Correct	1231
10849c3bf6324bddb1c07b33c40f6354	AcceptabilityJudgment	94	Correct	1617
10849c3bf6324bddb1c07b33c40f6354	AcceptabilityJudgment	95	Correct	1835
10849c3bf6324bddb1c07b33c40f6354	AcceptabilityJudgment	96	Correct	1859
10849c3bf6324bddb1c07b33c40f6354	AcceptabilityJudgment	97	Correct	1698
10849c3bf6324bddb1c07b33c40f6354	AcceptabilityJudgment	98	Correct	2247
10849c3bf6324bddb1c07b33c40f6354	AcceptabilityJudgment	99	Correct	1548
10849c3bf6324bddb1c07b33c40f6354	AcceptabilityJudgment	100	Correct	1315
10849c3bf6324bddb1c07b33c40f6354	AcceptabilityJudgment	101	Correct	2027
10849c3bf6324bddb1c07b33c40f6354	AcceptabilityJudgment	102	Correct	1439
10849c3bf6324bddb1c07b33c40f6354	AcceptabilityJudgment	103	Wrong	1384
10849c3bf6324bddb1c07b33c40f6354	AcceptabilityJudgment	104	Correct	1842
10849c3bf6324bddb1c07b33c40f6354	AcceptabilityJudgment	105	Correct	2174
10849c3bf6324bddb1c07b33c40f6354	AcceptabilityJudgment	106	Correct	1285
10849c3bf6324bddb1c07b33c40f6354	AcceptabilityJudgment	107	Correct	1344
10849c3bf6324bddb1c07b33c40f6354	AcceptabilityJudgment	108	Wrong	1375
10849c3bf6324bddb1c07b33c40f6354	AcceptabilityJudgment	109	Wrong	1261
10849c3bf6324bddb1c07b33c40f6354	AcceptabilityJudgment	110	Wrong	1566
10849c3bf6324bddb1c07b33c40f6354	AcceptabilityJudgment	111	Wrong	1094
10849c3bf6324bddb1c07b33c40f6354	AcceptabilityJudgment	112	Wrong	1242
10849c3bf6324bddb1c07b33c40f6354	AcceptabilityJudgment	113	Wrong	1496
10849c3bf6324bddb1c07b33c40f6354	AcceptabilityJudgment	114	Wrong	1361
10849c3bf6324bddb1c07b33c40f6354	AcceptabilityJudgment	115	Wrong	1426
10849c3bf6324bddb1c07b33c40f6354	AcceptabilityJudgment	116	Wrong	1285
10849c3bf6324bddb1c07b33c40f6354	AcceptabilityJudgment	117	Wrong	1120
10849c3bf6324bddb1c07b33c40f6354	AcceptabilityJudgment	118	Wrong	1739
10849c3bf6324bddb1c07b33c40f6354	AcceptabilityJudgment	119	Wrong	998
10849c3bf6324bddb1c07b33c40f6354	AcceptabilityJudgment	120	Wrong	1652
10849c3bf6324bddb1c07b33c40f6354	AcceptabilityJudgment	121	Wrong	1432
10849c3bf6324bddb1c07b33c40f6354	AcceptabilityJudgment	122	Wrong	3068
10849c3bf6324bddb1c07b33c40f6354	AcceptabilityJudgment	123	Wrong	1931
10849c3bf6324bddb1c07b33c40f6354	AcceptabilityJudgment	124	Wrong	2517
10849c3bf6324bddb1c07b33c40f6354	AcceptabilityJudgment	125	Wrong	1567
10849c3bf6324bddb1c07b33c40f6354	AcceptabilityJudgment	126	Wrong	1524
10849c3bf6324bddb1c07b33c40f6354	AcceptabilityJudgment	127	Wrong	1599
10849c3bf6324bddb1c07b33c40f6354	AcceptabilityJudgment	128	Wrong	3655
10849c3bf6324bddb1c07b33c40f6354	AcceptabilityJudgment	129	Wrong	1665
10849c3bf6324bddb1c07b33c40f6354	AcceptabilityJudgment	130	Wrong	1369
10849c3bf6324bddb1c07b33c40f6354	AcceptabilityJudgment	131	Wrong	1654
10849c3bf6324bddb1c07b33c40f6354	AcceptabilityJudgment	132	Wrong	1813
10849c3bf6324bddb1c07b33c40f6354	AcceptabilityJudgment	133	Wrong	2199
10849c3bf6324bddb1c07b33c40f6354	AcceptabilityJudgment	134	Wrong	1487
13c2695b718d431669e2dd09e03082eb	Form	7	intro	age	30
13c2695b718d431669e2dd09e03082eb	Form	7	intro	country1	Αθήνα
13c2695b718d431669e2dd09e03082eb	Form	7	intro	country2	Αγγλία
13c2695b718d431669e2dd09e03082eb	Form	7	intro	education	Μεταπτυχιακό
13c2695b718d431669e2dd09e03082eb	Form	7	intro	handedness	right
13c2695b718d431669e2dd09e03082eb	Form	7	intro	sex	female
13c2695b718d431669e2dd09e03082eb	AcceptabilityJudgment	81	Correct	2192
13c2695b718d431669e2dd09e03082eb	AcceptabilityJudgment	82	Correct	3110
13c2695b718d431669e2dd09e03082eb	AcceptabilityJudgment	83	Correct	2524
13c2695b718d431669e2dd09e03082eb	AcceptabilityJudgment	84	Correct	1908
13c2695b718d431669e2dd09e03082eb	AcceptabilityJudgment	85	Correct	2214
13c2695b718d431669e2dd09e03082eb	AcceptabilityJudgment	86	Correct	2874
13c2695b718d431669e2dd09e03082eb	AcceptabilityJudgment	87	Correct	3116
13c2695b718d431669e2dd09e03082eb	AcceptabilityJudgment	88	Neither correct nor wrong	6588
13c2695b718d431669e2dd09e03082eb	AcceptabilityJudgment	89	Correct	1771
13c2695b718d431669e2dd09e03082eb	AcceptabilityJudgment	90	Neither correct nor wrong	5110
13c2695b718d431669e2dd09e03082eb	AcceptabilityJudgment	91	Correct	1854
13c2695b718d431669e2dd09e03082eb	AcceptabilityJudgment	92	Neither correct nor wrong	5354
13c2695b718d431669e2dd09e03082eb	AcceptabilityJudgment	93	Correct	3361
13c2695b718d431669e2dd09e03082eb	AcceptabilityJudgment	94	Correct	2290
13c2695b718d431669e2dd09e03082eb	AcceptabilityJudgment	95	Correct	3925
13c2695b718d431669e2dd09e03082eb	AcceptabilityJudgment	96	Neither correct nor wrong	3091
13c2695b718d431669e2dd09e03082eb	AcceptabilityJudgment	97	Neither correct nor wrong	3854
13c2695b718d431669e2dd09e03082eb	AcceptabilityJudgment	98	Neither correct nor wrong	4544
13c2695b718d431669e2dd09e03082eb	AcceptabilityJudgment	99	Correct	2833
13c2695b718d431669e2dd09e03082eb	AcceptabilityJudgment	100	Correct	2655
13c2695b718d431669e2dd09e03082eb	AcceptabilityJudgment	101	Correct	2784
13c2695b718d431669e2dd09e03082eb	AcceptabilityJudgment	102	Correct	2471
13c2695b718d431669e2dd09e03082eb	AcceptabilityJudgment	103	Correct	1705
13c2695b718d431669e2dd09e03082eb	AcceptabilityJudgment	104	Correct	2682
13c2695b718d431669e2dd09e03082eb	AcceptabilityJudgment	105	Correct	1735
13c2695b718d431669e2dd09e03082eb	AcceptabilityJudgment	106	Correct	2564
13c2695b718d431669e2dd09e03082eb	AcceptabilityJudgment	107	Correct	1162
13c2695b718d431669e2dd09e03082eb	AcceptabilityJudgment	108	Wrong	1737
13c2695b718d431669e2dd09e03082eb	AcceptabilityJudgment	109	Wrong	2269
13c2695b718d431669e2dd09e03082eb	AcceptabilityJudgment	110	Wrong	2319
13c2695b718d431669e2dd09e03082eb	AcceptabilityJudgment	111	Wrong	2614
13c2695b718d431669e2dd09e03082eb	AcceptabilityJudgment	112	Wrong	1400
13c2695b718d431669e2dd09e03082eb	AcceptabilityJudgment	113	Correct	2297
13c2695b718d431669e2dd09e03082eb	AcceptabilityJudgment	114	Wrong	2620
13c2695b718d431669e2dd09e03082eb	AcceptabilityJudgment	115	Wrong	2908
13c2695b718d431669e2dd09e03082eb	AcceptabilityJudgment	116	Wrong	1731
13c2695b718d431669e2dd09e03082eb	AcceptabilityJudgment	117	Wrong	2335
13c2695b718d431669e2dd09e03082eb	AcceptabilityJudgment	118	Wrong	1573
13c2695b718d431669e2dd09e03082eb	AcceptabilityJudgment	119	Wrong	2264
13c2695b718d431669e2dd09e03082eb	AcceptabilityJudgment	120	Wrong	2011
13c2695b718d431669e2dd09e03082eb	AcceptabilityJudgment	121	Wrong	1624
13c2695b718d431669e2dd09e03082eb	AcceptabilityJudgment	122	Wrong	2574
13c2695b718d431669e2dd09e03082eb	AcceptabilityJudgment	123	Wrong	2870
13c2695b718d431669e2dd09e03082eb	AcceptabilityJudgment	124	Wrong	3325
13c2695b718d431669e2dd09e03082eb	AcceptabilityJudgment	125	Wrong	2639
13c2695b718d431669e2dd09e03082eb	AcceptabilityJudgment	126	Wrong	2925
13c2695b718d431669e2dd09e03082eb	AcceptabilityJudgment	127	Wrong	2098
13c2695b718d431669e2dd09e03082eb	AcceptabilityJudgment	128	Wrong	2321
13c2695b718d431669e2dd09e03082eb	AcceptabilityJudgment	129	Correct	1945
13c2695b718d431669e2dd09e03082eb	AcceptabilityJudgment	130	Wrong	4116
13c2695b718d431669e2dd09e03082eb	AcceptabilityJudgment	131	Wrong	1987
13c2695b718d431669e2dd09e03082eb	AcceptabilityJudgment	132	Wrong	1932
13c2695b718d431669e2dd09e03082eb	AcceptabilityJudgment	133	Correct	4472
13c2695b718d431669e2dd09e03082eb	AcceptabilityJudgment	134	Wrong	2996
150fa7317c3f89a03999b01962a2ad62	Form	7	intro	age	51
150fa7317c3f89a03999b01962a2ad62	Form	7	intro	country1	ΑΘΗΝΑ
150fa7317c3f89a03999b01962a2ad62	Form	7	intro	country2	ΑΡΤΑ
150fa7317c3f89a03999b01962a2ad62	Form	7	intro	education	ΛΥΚΕΙΟ
150fa7317c3f89a03999b01962a2ad62	Form	7	intro	handedness	right
150fa7317c3f89a03999b01962a2ad62	Form	7	intro	sex	male
150fa7317c3f89a03999b01962a2ad62	AcceptabilityJudgment	81	Correct	2141
150fa7317c3f89a03999b01962a2ad62	AcceptabilityJudgment	82	Correct	3548
150fa7317c3f89a03999b01962a2ad62	AcceptabilityJudgment	83	Correct	1569
150fa7317c3f89a03999b01962a2ad62	AcceptabilityJudgment	84	Correct	2116
150fa7317c3f89a03999b01962a2ad62	AcceptabilityJudgment	85	Correct	3715
150fa7317c3f89a03999b01962a2ad62	AcceptabilityJudgment	86	Correct	1924
150fa7317c3f89a03999b01962a2ad62	AcceptabilityJudgment	87	Correct	2128
150fa7317c3f89a03999b01962a2ad62	AcceptabilityJudgment	88	Correct	2936
150fa7317c3f89a03999b01962a2ad62	AcceptabilityJudgment	89	Correct	2408
150fa7317c3f89a03999b01962a2ad62	AcceptabilityJudgment	90	Correct	2063
150fa7317c3f89a03999b01962a2ad62	AcceptabilityJudgment	91	Correct	3165
150fa7317c3f89a03999b01962a2ad62	AcceptabilityJudgment	92	Correct	1894
150fa7317c3f89a03999b01962a2ad62	AcceptabilityJudgment	93	Correct	1607
150fa7317c3f89a03999b01962a2ad62	AcceptabilityJudgment	94	Correct	3465
150fa7317c3f89a03999b01962a2ad62	AcceptabilityJudgment	95	Correct	4005
150fa7317c3f89a03999b01962a2ad62	AcceptabilityJudgment	96	Correct	1977
150fa7317c3f89a03999b01962a2ad62	AcceptabilityJudgment	97	Correct	3220
150fa7317c3f89a03999b01962a2ad62	AcceptabilityJudgment	98	Wrong	2957
150fa7317c3f89a03999b01962a2ad62	AcceptabilityJudgment	99	Correct	1439
150fa7317c3f89a03999b01962a2ad62	AcceptabilityJudgment	100	Correct	1562
150fa7317c3f89a03999b01962a2ad62	AcceptabilityJudgment	101	Correct	2659
150fa7317c3f89a03999b01962a2ad62	AcceptabilityJudgment	102	Correct	1471
150fa7317c3f89a03999b01962a2ad62	AcceptabilityJudgment	103	Correct	2093
150fa7317c3f89a03999b01962a2ad62	AcceptabilityJudgment	104	Correct	2880
150fa7317c3f89a03999b01962a2ad62	AcceptabilityJudgment	105	Correct	2377
150fa7317c3f89a03999b01962a2ad62	AcceptabilityJudgment	106	Correct	1894
150fa7317c3f89a03999b01962a2ad62	AcceptabilityJudgment	107	Correct	1371
150fa7317c3f89a03999b01962a2ad62	AcceptabilityJudgment	108	Wrong	2247
150fa7317c3f89a03999b01962a2ad62	AcceptabilityJudgment	109	Wrong	1980
150fa7317c3f89a03999b01962a2ad62	AcceptabilityJudgment	110	Wrong	2479
150fa7317c3f89a03999b01962a2ad62	AcceptabilityJudgment	111	Wrong	2328
150fa7317c3f89a03999b01962a2ad62	AcceptabilityJudgment	112	Wrong	2095
150fa7317c3f89a03999b01962a2ad62	AcceptabilityJudgment	113	Correct	1706
150fa7317c3f89a03999b01962a2ad62	AcceptabilityJudgment	114	Wrong	2485
150fa7317c3f89a03999b01962a2ad62	AcceptabilityJudgment	115	Wrong	2142
150fa7317c3f89a03999b01962a2ad62	AcceptabilityJudgment	116	Wrong	1513
150fa7317c3f89a03999b01962a2ad62	AcceptabilityJudgment	117	Wrong	2111
150fa7317c3f89a03999b01962a2ad62	AcceptabilityJudgment	118	Wrong	2453
150fa7317c3f89a03999b01962a2ad62	AcceptabilityJudgment	119	Wrong	1835
150fa7317c3f89a03999b01962a2ad62	AcceptabilityJudgment	120	Wrong	2406
150fa7317c3f89a03999b01962a2ad62	AcceptabilityJudgment	121	Wrong	2395
150fa7317c3f89a03999b01962a2ad62	AcceptabilityJudgment	122	Wrong	3068
150fa7317c3f89a03999b01962a2ad62	AcceptabilityJudgment	123	Wrong	3414
150fa7317c3f89a03999b01962a2ad62	AcceptabilityJudgment	124	Wrong	3103
150fa7317c3f89a03999b01962a2ad62	AcceptabilityJudgment	125	Wrong	2424
150fa7317c3f89a03999b01962a2ad62	AcceptabilityJudgment	126	Wrong	2378
150fa7317c3f89a03999b01962a2ad62	AcceptabilityJudgment	127	Wrong	2202
150fa7317c3f89a03999b01962a2ad62	AcceptabilityJudgment	128	Wrong	4328
150fa7317c3f89a03999b01962a2ad62	AcceptabilityJudgment	129	Wrong	1531
150fa7317c3f89a03999b01962a2ad62	AcceptabilityJudgment	130	Wrong	2455
150fa7317c3f89a03999b01962a2ad62	AcceptabilityJudgment	131	Wrong	2736
150fa7317c3f89a03999b01962a2ad62	AcceptabilityJudgment	132	Wrong	1974
150fa7317c3f89a03999b01962a2ad62	AcceptabilityJudgment	133	Correct	1712
150fa7317c3f89a03999b01962a2ad62	AcceptabilityJudgment	134	Wrong	3333
18ce3be087c2b5a74c73bbbff03898a5	Form	7	intro	age	33
18ce3be087c2b5a74c73bbbff03898a5	Form	7	intro	country1	ΘΕΣΣΑΛΟΝΙΚΗ
18ce3be087c2b5a74c73bbbff03898a5	Form	7	intro	country2	ΕΠΑΝΩΜΗ
18ce3be087c2b5a74c73bbbff03898a5	Form	7	intro	education	μεταπτυχιακό
18ce3be087c2b5a74c73bbbff03898a5	Form	7	intro	handedness	right
18ce3be087c2b5a74c73bbbff03898a5	Form	7	intro	sex	female
18ce3be087c2b5a74c73bbbff03898a5	AcceptabilityJudgment	81	Correct	3790
18ce3be087c2b5a74c73bbbff03898a5	AcceptabilityJudgment	82	Correct	4654
18ce3be087c2b5a74c73bbbff03898a5	AcceptabilityJudgment	83	Correct	3000
18ce3be087c2b5a74c73bbbff03898a5	AcceptabilityJudgment	84	Correct	5883
18ce3be087c2b5a74c73bbbff03898a5	AcceptabilityJudgment	85	Correct	1625
18ce3be087c2b5a74c73bbbff03898a5	AcceptabilityJudgment	86	Correct	4122
18ce3be087c2b5a74c73bbbff03898a5	AcceptabilityJudgment	87	Correct	1691
18ce3be087c2b5a74c73bbbff03898a5	AcceptabilityJudgment	88	Correct	4323
18ce3be087c2b5a74c73bbbff03898a5	AcceptabilityJudgment	89	Correct	2984
18ce3be087c2b5a74c73bbbff03898a5	AcceptabilityJudgment	90	Correct	3675
18ce3be087c2b5a74c73bbbff03898a5	AcceptabilityJudgment	91	Correct	3892
18ce3be087c2b5a74c73bbbff03898a5	AcceptabilityJudgment	92	Correct	3358
18ce3be087c2b5a74c73bbbff03898a5	AcceptabilityJudgment	93	Correct	5800
18ce3be087c2b5a74c73bbbff03898a5	AcceptabilityJudgment	94	Correct	2334
18ce3be087c2b5a74c73bbbff03898a5	AcceptabilityJudgment	95	Correct	2964
18ce3be087c2b5a74c73bbbff03898a5	AcceptabilityJudgment	96	Correct	4504
18ce3be087c2b5a74c73bbbff03898a5	AcceptabilityJudgment	97	Correct	2573
18ce3be087c2b5a74c73bbbff03898a5	AcceptabilityJudgment	98	Correct	3318
18ce3be087c2b5a74c73bbbff03898a5	AcceptabilityJudgment	99	Correct	1498
18ce3be087c2b5a74c73bbbff03898a5	AcceptabilityJudgment	100	Correct	1597
18ce3be087c2b5a74c73bbbff03898a5	AcceptabilityJudgment	101	Correct	1480
18ce3be087c2b5a74c73bbbff03898a5	AcceptabilityJudgment	102	Correct	2410
18ce3be087c2b5a74c73bbbff03898a5	AcceptabilityJudgment	103	Correct	5311
18ce3be087c2b5a74c73bbbff03898a5	AcceptabilityJudgment	104	Correct	1892
18ce3be087c2b5a74c73bbbff03898a5	AcceptabilityJudgment	105	Correct	2347
18ce3be087c2b5a74c73bbbff03898a5	AcceptabilityJudgment	106	Correct	2042
18ce3be087c2b5a74c73bbbff03898a5	AcceptabilityJudgment	107	Correct	2275
18ce3be087c2b5a74c73bbbff03898a5	AcceptabilityJudgment	108	Wrong	3321
18ce3be087c2b5a74c73bbbff03898a5	AcceptabilityJudgment	109	Wrong	1577
18ce3be087c2b5a74c73bbbff03898a5	AcceptabilityJudgment	110	Correct	4696
18ce3be087c2b5a74c73bbbff03898a5	AcceptabilityJudgment	111	Wrong	3487
18ce3be087c2b5a74c73bbbff03898a5	AcceptabilityJudgment	112	Wrong	1679
18ce3be087c2b5a74c73bbbff03898a5	AcceptabilityJudgment	113	Wrong	3001
18ce3be087c2b5a74c73bbbff03898a5	AcceptabilityJudgment	114	Wrong	4943
18ce3be087c2b5a74c73bbbff03898a5	AcceptabilityJudgment	115	Wrong	2900
18ce3be087c2b5a74c73bbbff03898a5	AcceptabilityJudgment	116	Wrong	3248
18ce3be087c2b5a74c73bbbff03898a5	AcceptabilityJudgment	117	Wrong	2132
18ce3be087c2b5a74c73bbbff03898a5	AcceptabilityJudgment	118	Correct	2789
18ce3be087c2b5a74c73bbbff03898a5	AcceptabilityJudgment	119	Wrong	1447
18ce3be087c2b5a74c73bbbff03898a5	AcceptabilityJudgment	120	Wrong	2673
18ce3be087c2b5a74c73bbbff03898a5	AcceptabilityJudgment	121	Wrong	1775
18ce3be087c2b5a74c73bbbff03898a5	AcceptabilityJudgment	122	Wrong	8014
18ce3be087c2b5a74c73bbbff03898a5	AcceptabilityJudgment	123	Wrong	3062
18ce3be087c2b5a74c73bbbff03898a5	AcceptabilityJudgment	124	Wrong	4166
18ce3be087c2b5a74c73bbbff03898a5	AcceptabilityJudgment	125	Wrong	3247
18ce3be087c2b5a74c73bbbff03898a5	AcceptabilityJudgment	126	Wrong	2199
18ce3be087c2b5a74c73bbbff03898a5	AcceptabilityJudgment	127	Wrong	2305
18ce3be087c2b5a74c73bbbff03898a5	AcceptabilityJudgment	128	Wrong	6405
18ce3be087c2b5a74c73bbbff03898a5	AcceptabilityJudgment	129	Wrong	2901
18ce3be087c2b5a74c73bbbff03898a5	AcceptabilityJudgment	130	Wrong	3048
18ce3be087c2b5a74c73bbbff03898a5	AcceptabilityJudgment	131	Wrong	2998
18ce3be087c2b5a74c73bbbff03898a5	AcceptabilityJudgment	132	Wrong	1767
18ce3be087c2b5a74c73bbbff03898a5	AcceptabilityJudgment	133	Correct	2096
18ce3be087c2b5a74c73bbbff03898a5	AcceptabilityJudgment	134	Correct	3966
18fbef9c880adb9c7416b849836e7e90	Form	7	intro	age	43
18fbef9c880adb9c7416b849836e7e90	Form	7	intro	country1	Θεσσαλονίκη
18fbef9c880adb9c7416b849836e7e90	Form	7	intro	country2	Θεσσαλονίκη
18fbef9c880adb9c7416b849836e7e90	Form	7	intro	education	πτυχίο πανεπιστημίου
18fbef9c880adb9c7416b849836e7e90	Form	7	intro	handedness	right
18fbef9c880adb9c7416b849836e7e90	Form	7	intro	sex	male
18fbef9c880adb9c7416b849836e7e90	AcceptabilityJudgment	81	Correct	2644
18fbef9c880adb9c7416b849836e7e90	AcceptabilityJudgment	82	Correct	3658
18fbef9c880adb9c7416b849836e7e90	AcceptabilityJudgment	83	Correct	1856
18fbef9c880adb9c7416b849836e7e90	AcceptabilityJudgment	84	Correct	2628
18fbef9c880adb9c7416b849836e7e90	AcceptabilityJudgment	85	Correct	2695
18fbef9c880adb9c7416b849836e7e90	AcceptabilityJudgment	86	Correct	1507
18fbef9c880adb9c7416b849836e7e90	AcceptabilityJudgment	87	Correct	1828
18fbef9c880adb9c7416b849836e7e90	AcceptabilityJudgment	88	Correct	2548
18fbef9c880adb9c7416b849836e7e90	AcceptabilityJudgment	89	Correct	2059
18fbef9c880adb9c7416b849836e7e90	AcceptabilityJudgment	90	Correct	2309
18fbef9c880adb9c7416b849836e7e90	AcceptabilityJudgment	91	Correct	2773
18fbef9c880adb9c7416b849836e7e90	AcceptabilityJudgment	92	Correct	2392
18fbef9c880adb9c7416b849836e7e90	AcceptabilityJudgment	93	Correct	1510
18fbef9c880adb9c7416b849836e7e90	AcceptabilityJudgment	94	Correct	3562
18fbef9c880adb9c7416b849836e7e90	AcceptabilityJudgment	95	Correct	2202
18fbef9c880adb9c7416b849836e7e90	AcceptabilityJudgment	96	Correct	1332
18fbef9c880adb9c7416b849836e7e90	AcceptabilityJudgment	97	Correct	3575
18fbef9c880adb9c7416b849836e7e90	AcceptabilityJudgment	98	Correct	2100
18fbef9c880adb9c7416b849836e7e90	AcceptabilityJudgment	99	Correct	2510
18fbef9c880adb9c7416b849836e7e90	AcceptabilityJudgment	100	Correct	1906
18fbef9c880adb9c7416b849836e7e90	AcceptabilityJudgment	101	Correct	1850
18fbef9c880adb9c7416b849836e7e90	AcceptabilityJudgment	102	Correct	2034
18fbef9c880adb9c7416b849836e7e90	AcceptabilityJudgment	103	Correct	1843
18fbef9c880adb9c7416b849836e7e90	AcceptabilityJudgment	104	Correct	2334
18fbef9c880adb9c7416b849836e7e90	AcceptabilityJudgment	105	Correct	1963
18fbef9c880adb9c7416b849836e7e90	AcceptabilityJudgment	106	Correct	2477
18fbef9c880adb9c7416b849836e7e90	AcceptabilityJudgment	107	Correct	1257
18fbef9c880adb9c7416b849836e7e90	AcceptabilityJudgment	108	Wrong	2610
18fbef9c880adb9c7416b849836e7e90	AcceptabilityJudgment	109	Wrong	2404
18fbef9c880adb9c7416b849836e7e90	AcceptabilityJudgment	110	Wrong	1736
18fbef9c880adb9c7416b849836e7e90	AcceptabilityJudgment	111	Wrong	1971
18fbef9c880adb9c7416b849836e7e90	AcceptabilityJudgment	112	Wrong	2892
18fbef9c880adb9c7416b849836e7e90	AcceptabilityJudgment	113	Wrong	2141
18fbef9c880adb9c7416b849836e7e90	AcceptabilityJudgment	114	Wrong	2421
18fbef9c880adb9c7416b849836e7e90	AcceptabilityJudgment	115	Wrong	1858
18fbef9c880adb9c7416b849836e7e90	AcceptabilityJudgment	116	Wrong	2405
18fbef9c880adb9c7416b849836e7e90	AcceptabilityJudgment	117	Wrong	3513
18fbef9c880adb9c7416b849836e7e90	AcceptabilityJudgment	118	Wrong	1794
18fbef9c880adb9c7416b849836e7e90	AcceptabilityJudgment	119	Wrong	1883
18fbef9c880adb9c7416b849836e7e90	AcceptabilityJudgment	120	Wrong	1979
18fbef9c880adb9c7416b849836e7e90	AcceptabilityJudgment	121	Wrong	3212
18fbef9c880adb9c7416b849836e7e90	AcceptabilityJudgment	122	Wrong	3124
18fbef9c880adb9c7416b849836e7e90	AcceptabilityJudgment	123	Wrong	4826
18fbef9c880adb9c7416b849836e7e90	AcceptabilityJudgment	124	Wrong	4002
18fbef9c880adb9c7416b849836e7e90	AcceptabilityJudgment	125	Wrong	3341
18fbef9c880adb9c7416b849836e7e90	AcceptabilityJudgment	126	Wrong	3685
18fbef9c880adb9c7416b849836e7e90	AcceptabilityJudgment	127	Wrong	1936
18fbef9c880adb9c7416b849836e7e90	AcceptabilityJudgment	128	Neither correct nor wrong	4091
18fbef9c880adb9c7416b849836e7e90	AcceptabilityJudgment	129	Wrong	1591
18fbef9c880adb9c7416b849836e7e90	AcceptabilityJudgment	130	Wrong	2303
18fbef9c880adb9c7416b849836e7e90	AcceptabilityJudgment	131	Wrong	2938
18fbef9c880adb9c7416b849836e7e90	AcceptabilityJudgment	132	Wrong	1834
18fbef9c880adb9c7416b849836e7e90	AcceptabilityJudgment	133	Wrong	1696
18fbef9c880adb9c7416b849836e7e90	AcceptabilityJudgment	134	Wrong	1367
1c37be9a57b31f22d445539a8052adf1	Form	7	intro	age	45
1c37be9a57b31f22d445539a8052adf1	Form	7	intro	country1	Αθηνα
1c37be9a57b31f22d445539a8052adf1	Form	7	intro	country2	Αθηνα
1c37be9a57b31f22d445539a8052adf1	Form	7	intro	education	λυκειο
1c37be9a57b31f22d445539a8052adf1	Form	7	intro	handedness	right
1c37be9a57b31f22d445539a8052adf1	Form	7	intro	sex	male
1c37be9a57b31f22d445539a8052adf1	AcceptabilityJudgment	81	Correct	2572
1c37be9a57b31f22d445539a8052adf1	AcceptabilityJudgment	82	Correct	1917
1c37be9a57b31f22d445539a8052adf1	AcceptabilityJudgment	83	Correct	1644
1c37be9a57b31f22d445539a8052adf1	AcceptabilityJudgment	84	Correct	1858
1c37be9a57b31f22d445539a8052adf1	AcceptabilityJudgment	85	Correct	2860
1c37be9a57b31f22d445539a8052adf1	AcceptabilityJudgment	86	Correct	1909
1c37be9a57b31f22d445539a8052adf1	AcceptabilityJudgment	87	Correct	2397
1c37be9a57b31f22d445539a8052adf1	AcceptabilityJudgment	88	Correct	2190
1c37be9a57b31f22d445539a8052adf1	AcceptabilityJudgment	89	Correct	2109
1c37be9a57b31f22d445539a8052adf1	AcceptabilityJudgment	90	Correct	2150
1c37be9a57b31f22d445539a8052adf1	AcceptabilityJudgment	91	Correct	3229
1c37be9a57b31f22d445539a8052adf1	AcceptabilityJudgment	92	Correct	3437
1c37be9a57b31f22d445539a8052adf1	AcceptabilityJudgment	93	Correct	2015
1c37be9a57b31f22d445539a8052adf1	AcceptabilityJudgment	94	Correct	3820
1c37be9a57b31f22d445539a8052adf1	AcceptabilityJudgment	95	Correct	2568
1c37be9a57b31f22d445539a8052adf1	AcceptabilityJudgment	96	Correct	2693
1c37be9a57b31f22d445539a8052adf1	AcceptabilityJudgment	97	Correct	1702
1c37be9a57b31f22d445539a8052adf1	AcceptabilityJudgment	98	Correct	2245
1c37be9a57b31f22d445539a8052adf1	AcceptabilityJudgment	99	Correct	1384
1c37be9a57b31f22d445539a8052adf1	AcceptabilityJudgment	100	Correct	1349
1c37be9a57b31f22d445539a8052adf1	AcceptabilityJudgment	101	Correct	1325
1c37be9a57b31f22d445539a8052adf1	AcceptabilityJudgment	102	Correct	3461
1c37be9a57b31f22d445539a8052adf1	AcceptabilityJudgment	103	Correct	1430
1c37be9a57b31f22d445539a8052adf1	AcceptabilityJudgment	104	Correct	1749
1c37be9a57b31f22d445539a8052adf1	AcceptabilityJudgment	105	Correct	1845
1c37be9a57b31f22d445539a8052adf1	AcceptabilityJudgment	106	Correct	1522
1c37be9a57b31f22d445539a8052adf1	AcceptabilityJudgment	107	Correct	1468
1c37be9a57b31f22d445539a8052adf1	AcceptabilityJudgment	108	Wrong	1838
1c37be9a57b31f22d445539a8052adf1	AcceptabilityJudgment	109	Wrong	1997
1c37be9a57b31f22d445539a8052adf1	AcceptabilityJudgment	110	Wrong	1437
1c37be9a57b31f22d445539a8052adf1	AcceptabilityJudgment	111	Wrong	1821
1c37be9a57b31f22d445539a8052adf1	AcceptabilityJudgment	112	Wrong	2101
1c37be9a57b31f22d445539a8052adf1	AcceptabilityJudgment	113	Correct	1526
1c37be9a57b31f22d445539a8052adf1	AcceptabilityJudgment	114	Wrong	2197
1c37be9a57b31f22d445539a8052adf1	AcceptabilityJudgment	115	Wrong	3156
1c37be9a57b31f22d445539a8052adf1	AcceptabilityJudgment	116	Wrong	1658
1c37be9a57b31f22d445539a8052adf1	AcceptabilityJudgment	117	Wrong	1806
1c37be9a57b31f22d445539a8052adf1	AcceptabilityJudgment	118	Wrong	3426
1c37be9a57b31f22d445539a8052adf1	AcceptabilityJudgment	119	Wrong	1846
1c37be9a57b31f22d445539a8052adf1	AcceptabilityJudgment	120	Wrong	1636
1c37be9a57b31f22d445539a8052adf1	AcceptabilityJudgment	121	Wrong	1461
1c37be9a57b31f22d445539a8052adf1	AcceptabilityJudgment	122	Wrong	1971
1c37be9a57b31f22d445539a8052adf1	AcceptabilityJudgment	123	Wrong	2749
1c37be9a57b31f22d445539a8052adf1	AcceptabilityJudgment	124	Wrong	3262
1c37be9a57b31f22d445539a8052adf1	AcceptabilityJudgment	125	Wrong	2382
1c37be9a57b31f22d445539a8052adf1	AcceptabilityJudgment	126	Wrong	2484
1c37be9a57b31f22d445539a8052adf1	AcceptabilityJudgment	127	Wrong	2037
1c37be9a57b31f22d445539a8052adf1	AcceptabilityJudgment	128	Wrong	3742
1c37be9a57b31f22d445539a8052adf1	AcceptabilityJudgment	129	Wrong	1843
1c37be9a57b31f22d445539a8052adf1	AcceptabilityJudgment	130	Wrong	3950
1c37be9a57b31f22d445539a8052adf1	AcceptabilityJudgment	131	Wrong	2052
1c37be9a57b31f22d445539a8052adf1	AcceptabilityJudgment	132	Wrong	2101
1c37be9a57b31f22d445539a8052adf1	AcceptabilityJudgment	133	Wrong	2139
1c37be9a57b31f22d445539a8052adf1	AcceptabilityJudgment	134	Wrong	5861
1e0279df7f5ba62c0be05d8ebaf6505b	Form	7	intro	age	61
1e0279df7f5ba62c0be05d8ebaf6505b	Form	7	intro	country1	Καρδίτσα
1e0279df7f5ba62c0be05d8ebaf6505b	Form	7	intro	country2	Χανιά
1e0279df7f5ba62c0be05d8ebaf6505b	Form	7	intro	education	Πτυχίο Πανεπιστημίου
1e0279df7f5ba62c0be05d8ebaf6505b	Form	7	intro	handedness	right
1e0279df7f5ba62c0be05d8ebaf6505b	Form	7	intro	sex	female
1e0279df7f5ba62c0be05d8ebaf6505b	AcceptabilityJudgment	81	Correct	2371
1e0279df7f5ba62c0be05d8ebaf6505b	AcceptabilityJudgment	82	Correct	4255
1e0279df7f5ba62c0be05d8ebaf6505b	AcceptabilityJudgment	83	Correct	2859
1e0279df7f5ba62c0be05d8ebaf6505b	AcceptabilityJudgment	84	Correct	3363
1e0279df7f5ba62c0be05d8ebaf6505b	AcceptabilityJudgment	85	Neither correct nor wrong	7069
1e0279df7f5ba62c0be05d8ebaf6505b	AcceptabilityJudgment	86	Neither correct nor wrong	2763
1e0279df7f5ba62c0be05d8ebaf6505b	AcceptabilityJudgment	87	Correct	2467
1e0279df7f5ba62c0be05d8ebaf6505b	AcceptabilityJudgment	88	Correct	4696
1e0279df7f5ba62c0be05d8ebaf6505b	AcceptabilityJudgment	89	Correct	7219
1e0279df7f5ba62c0be05d8ebaf6505b	AcceptabilityJudgment	90	Correct	5050
1e0279df7f5ba62c0be05d8ebaf6505b	AcceptabilityJudgment	91	Correct	2517
1e0279df7f5ba62c0be05d8ebaf6505b	AcceptabilityJudgment	92	Correct	3444
1e0279df7f5ba62c0be05d8ebaf6505b	AcceptabilityJudgment	93	Correct	2111
1e0279df7f5ba62c0be05d8ebaf6505b	AcceptabilityJudgment	94	Correct	2870
1e0279df7f5ba62c0be05d8ebaf6505b	AcceptabilityJudgment	95	Correct	2509
1e0279df7f5ba62c0be05d8ebaf6505b	AcceptabilityJudgment	96	Neither correct nor wrong	3140
1e0279df7f5ba62c0be05d8ebaf6505b	AcceptabilityJudgment	97	Neither correct nor wrong	3455
1e0279df7f5ba62c0be05d8ebaf6505b	AcceptabilityJudgment	98	Neither correct nor wrong	4988
1e0279df7f5ba62c0be05d8ebaf6505b	AcceptabilityJudgment	99	Correct	2860
1e0279df7f5ba62c0be05d8ebaf6505b	AcceptabilityJudgment	100	Correct	2202
1e0279df7f5ba62c0be05d8ebaf6505b	AcceptabilityJudgment	101	Correct	1939
1e0279df7f5ba62c0be05d8ebaf6505b	AcceptabilityJudgment	102	Correct	4473
1e0279df7f5ba62c0be05d8ebaf6505b	AcceptabilityJudgment	103	Correct	2421
1e0279df7f5ba62c0be05d8ebaf6505b	AcceptabilityJudgment	104	Correct	2389
1e0279df7f5ba62c0be05d8ebaf6505b	AcceptabilityJudgment	105	Correct	3236
1e0279df7f5ba62c0be05d8ebaf6505b	AcceptabilityJudgment	106	Correct	2420
1e0279df7f5ba62c0be05d8ebaf6505b	AcceptabilityJudgment	107	Correct	1882
1e0279df7f5ba62c0be05d8ebaf6505b	AcceptabilityJudgment	108	Wrong	1965
1e0279df7f5ba62c0be05d8ebaf6505b	AcceptabilityJudgment	109	Wrong	3148
1e0279df7f5ba62c0be05d8ebaf6505b	AcceptabilityJudgment	110	Wrong	1521
1e0279df7f5ba62c0be05d8ebaf6505b	AcceptabilityJudgment	111	Wrong	2028
1e0279df7f5ba62c0be05d8ebaf6505b	AcceptabilityJudgment	112	Wrong	1683
1e0279df7f5ba62c0be05d8ebaf6505b	AcceptabilityJudgment	113	Wrong	2772
1e0279df7f5ba62c0be05d8ebaf6505b	AcceptabilityJudgment	114	Wrong	1970
1e0279df7f5ba62c0be05d8ebaf6505b	AcceptabilityJudgment	115	Wrong	2027
1e0279df7f5ba62c0be05d8ebaf6505b	AcceptabilityJudgment	116	Wrong	1861
1e0279df7f5ba62c0be05d8ebaf6505b	AcceptabilityJudgment	117	Wrong	2052
1e0279df7f5ba62c0be05d8ebaf6505b	AcceptabilityJudgment	118	Wrong	2634
1e0279df7f5ba62c0be05d8ebaf6505b	AcceptabilityJudgment	119	Wrong	1331
1e0279df7f5ba62c0be05d8ebaf6505b	AcceptabilityJudgment	120	Wrong	3954
1e0279df7f5ba62c0be05d8ebaf6505b	AcceptabilityJudgment	121	Wrong	1499
1e0279df7f5ba62c0be05d8ebaf6505b	AcceptabilityJudgment	122	Wrong	2333
1e0279df7f5ba62c0be05d8ebaf6505b	AcceptabilityJudgment	123	Wrong	3028
1e0279df7f5ba62c0be05d8ebaf6505b	AcceptabilityJudgment	124	Correct	3683
1e0279df7f5ba62c0be05d8ebaf6505b	AcceptabilityJudgment	125	Wrong	1502
1e0279df7f5ba62c0be05d8ebaf6505b	AcceptabilityJudgment	126	Wrong	2621
1e0279df7f5ba62c0be05d8ebaf6505b	AcceptabilityJudgment	127	Wrong	3107
1e0279df7f5ba62c0be05d8ebaf6505b	AcceptabilityJudgment	128	Wrong	2653
1e0279df7f5ba62c0be05d8ebaf6505b	AcceptabilityJudgment	129	Wrong	2939
1e0279df7f5ba62c0be05d8ebaf6505b	AcceptabilityJudgment	130	Wrong	2694
1e0279df7f5ba62c0be05d8ebaf6505b	AcceptabilityJudgment	131	Wrong	3004
1e0279df7f5ba62c0be05d8ebaf6505b	AcceptabilityJudgment	132	Wrong	2739
1e0279df7f5ba62c0be05d8ebaf6505b	AcceptabilityJudgment	133	Wrong	2539
1e0279df7f5ba62c0be05d8ebaf6505b	AcceptabilityJudgment	134	Wrong	1260
1e9dffc64f986815ad5f5dbcea3c4851	Form	7	intro	age	29
1e9dffc64f986815ad5f5dbcea3c4851	Form	7	intro	country1	Θεσσαλονικη
1e9dffc64f986815ad5f5dbcea3c4851	Form	7	intro	country2	Λονδινο
1e9dffc64f986815ad5f5dbcea3c4851	Form	7	intro	education	μεταπτυχιακό
1e9dffc64f986815ad5f5dbcea3c4851	Form	7	intro	handedness	right
1e9dffc64f986815ad5f5dbcea3c4851	Form	7	intro	sex	male
1e9dffc64f986815ad5f5dbcea3c4851	AcceptabilityJudgment	81	Correct	1167
1e9dffc64f986815ad5f5dbcea3c4851	AcceptabilityJudgment	82	Correct	2822
1e9dffc64f986815ad5f5dbcea3c4851	AcceptabilityJudgment	83	Correct	1879
1e9dffc64f986815ad5f5dbcea3c4851	AcceptabilityJudgment	84	Correct	1038
1e9dffc64f986815ad5f5dbcea3c4851	AcceptabilityJudgment	85	Correct	1644
1e9dffc64f986815ad5f5dbcea3c4851	AcceptabilityJudgment	86	Wrong	2233
1e9dffc64f986815ad5f5dbcea3c4851	AcceptabilityJudgment	87	Correct	3194
1e9dffc64f986815ad5f5dbcea3c4851	AcceptabilityJudgment	88	Correct	1501
1e9dffc64f986815ad5f5dbcea3c4851	AcceptabilityJudgment	89	Correct	5280
1e9dffc64f986815ad5f5dbcea3c4851	AcceptabilityJudgment	90	Correct	3212
1e9dffc64f986815ad5f5dbcea3c4851	AcceptabilityJudgment	91	Correct	1910
1e9dffc64f986815ad5f5dbcea3c4851	AcceptabilityJudgment	92	Correct	1932
1e9dffc64f986815ad5f5dbcea3c4851	AcceptabilityJudgment	93	Correct	2505
1e9dffc64f986815ad5f5dbcea3c4851	AcceptabilityJudgment	94	Correct	2154
1e9dffc64f986815ad5f5dbcea3c4851	AcceptabilityJudgment	95	Correct	1405
1e9dffc64f986815ad5f5dbcea3c4851	AcceptabilityJudgment	96	Correct	1851
1e9dffc64f986815ad5f5dbcea3c4851	AcceptabilityJudgment	97	Correct	1931
1e9dffc64f986815ad5f5dbcea3c4851	AcceptabilityJudgment	98	Correct	3167
1e9dffc64f986815ad5f5dbcea3c4851	AcceptabilityJudgment	99	Correct	1782
1e9dffc64f986815ad5f5dbcea3c4851	AcceptabilityJudgment	100	Correct	2056
1e9dffc64f986815ad5f5dbcea3c4851	AcceptabilityJudgment	101	Correct	1365
1e9dffc64f986815ad5f5dbcea3c4851	AcceptabilityJudgment	102	Correct	1921
1e9dffc64f986815ad5f5dbcea3c4851	AcceptabilityJudgment	103	Correct	1315
1e9dffc64f986815ad5f5dbcea3c4851	AcceptabilityJudgment	104	Correct	2532
1e9dffc64f986815ad5f5dbcea3c4851	AcceptabilityJudgment	105	Correct	1235
1e9dffc64f986815ad5f5dbcea3c4851	AcceptabilityJudgment	106	Correct	1601
1e9dffc64f986815ad5f5dbcea3c4851	AcceptabilityJudgment	107	Correct	1395
1e9dffc64f986815ad5f5dbcea3c4851	AcceptabilityJudgment	108	Wrong	1151
1e9dffc64f986815ad5f5dbcea3c4851	AcceptabilityJudgment	109	Wrong	1413
1e9dffc64f986815ad5f5dbcea3c4851	AcceptabilityJudgment	110	Correct	2042
1e9dffc64f986815ad5f5dbcea3c4851	AcceptabilityJudgment	111	Wrong	1567
1e9dffc64f986815ad5f5dbcea3c4851	AcceptabilityJudgment	112	Wrong	1768
1e9dffc64f986815ad5f5dbcea3c4851	AcceptabilityJudgment	113	Wrong	1693
1e9dffc64f986815ad5f5dbcea3c4851	AcceptabilityJudgment	114	Wrong	2498
1e9dffc64f986815ad5f5dbcea3c4851	AcceptabilityJudgment	115	Wrong	1824
1e9dffc64f986815ad5f5dbcea3c4851	AcceptabilityJudgment	116	Wrong	1355
1e9dffc64f986815ad5f5dbcea3c4851	AcceptabilityJudgment	117	Wrong	1296
1e9dffc64f986815ad5f5dbcea3c4851	AcceptabilityJudgment	118	Wrong	1504
1e9dffc64f986815ad5f5dbcea3c4851	AcceptabilityJudgment	119	Correct	2043
1e9dffc64f986815ad5f5dbcea3c4851	AcceptabilityJudgment	120	Wrong	1953
1e9dffc64f986815ad5f5dbcea3c4851	AcceptabilityJudgment	121	Wrong	1949
1e9dffc64f986815ad5f5dbcea3c4851	AcceptabilityJudgment	122	Correct	1703
1e9dffc64f986815ad5f5dbcea3c4851	AcceptabilityJudgment	123	Wrong	3331
1e9dffc64f986815ad5f5dbcea3c4851	AcceptabilityJudgment	124	Wrong	2549
1e9dffc64f986815ad5f5dbcea3c4851	AcceptabilityJudgment	125	Wrong	1420
1e9dffc64f986815ad5f5dbcea3c4851	AcceptabilityJudgment	126	Wrong	2874
1e9dffc64f986815ad5f5dbcea3c4851	AcceptabilityJudgment	127	Wrong	1588
1e9dffc64f986815ad5f5dbcea3c4851	AcceptabilityJudgment	128	Correct	1774
1e9dffc64f986815ad5f5dbcea3c4851	AcceptabilityJudgment	129	Wrong	1592
1e9dffc64f986815ad5f5dbcea3c4851	AcceptabilityJudgment	130	Wrong	2400
1e9dffc64f986815ad5f5dbcea3c4851	AcceptabilityJudgment	131	Wrong	2460
1e9dffc64f986815ad5f5dbcea3c4851	AcceptabilityJudgment	132	Wrong	1649
1e9dffc64f986815ad5f5dbcea3c4851	AcceptabilityJudgment	133	Correct	1370
1e9dffc64f986815ad5f5dbcea3c4851	AcceptabilityJudgment	134	Wrong	2760
1ec68c1e1cd6c5b4120002abfa565584	Form	7	intro	age	37
1ec68c1e1cd6c5b4120002abfa565584	Form	7	intro	country1	θεσσαλονίκη
1ec68c1e1cd6c5b4120002abfa565584	Form	7	intro	country2	θεσσαλονίκη
1ec68c1e1cd6c5b4120002abfa565584	Form	7	intro	education	λύκειο
1ec68c1e1cd6c5b4120002abfa565584	Form	7	intro	handedness	right
1ec68c1e1cd6c5b4120002abfa565584	Form	7	intro	sex	male
1ec68c1e1cd6c5b4120002abfa565584	AcceptabilityJudgment	81	Correct	1918
1ec68c1e1cd6c5b4120002abfa565584	AcceptabilityJudgment	82	Correct	8786
1ec68c1e1cd6c5b4120002abfa565584	AcceptabilityJudgment	83	Correct	3768
1ec68c1e1cd6c5b4120002abfa565584	AcceptabilityJudgment	84	Correct	1784
1ec68c1e1cd6c5b4120002abfa565584	AcceptabilityJudgment	85	Correct	2277
1ec68c1e1cd6c5b4120002abfa565584	AcceptabilityJudgment	86	Correct	1796
1ec68c1e1cd6c5b4120002abfa565584	AcceptabilityJudgment	87	Correct	1589
1ec68c1e1cd6c5b4120002abfa565584	AcceptabilityJudgment	88	Correct	2962
1ec68c1e1cd6c5b4120002abfa565584	AcceptabilityJudgment	89	Correct	2157
1ec68c1e1cd6c5b4120002abfa565584	AcceptabilityJudgment	90	Correct	2377
1ec68c1e1cd6c5b4120002abfa565584	AcceptabilityJudgment	91	Correct	4083
1ec68c1e1cd6c5b4120002abfa565584	AcceptabilityJudgment	92	Neither correct nor wrong	3798
1ec68c1e1cd6c5b4120002abfa565584	AcceptabilityJudgment	93	Correct	2855
1ec68c1e1cd6c5b4120002abfa565584	AcceptabilityJudgment	94	Correct	1481
1ec68c1e1cd6c5b4120002abfa565584	AcceptabilityJudgment	95	Correct	4406
1ec68c1e1cd6c5b4120002abfa565584	AcceptabilityJudgment	96	Correct	2189
1ec68c1e1cd6c5b4120002abfa565584	AcceptabilityJudgment	97	Correct	2589
1ec68c1e1cd6c5b4120002abfa565584	AcceptabilityJudgment	98	Correct	1989
1ec68c1e1cd6c5b4120002abfa565584	AcceptabilityJudgment	99	Correct	2283
1ec68c1e1cd6c5b4120002abfa565584	AcceptabilityJudgment	100	Correct	1339
1ec68c1e1cd6c5b4120002abfa565584	AcceptabilityJudgment	101	Correct	2609
1ec68c1e1cd6c5b4120002abfa565584	AcceptabilityJudgment	102	Correct	1500
1ec68c1e1cd6c5b4120002abfa565584	AcceptabilityJudgment	103	Correct	2023
1ec68c1e1cd6c5b4120002abfa565584	AcceptabilityJudgment	104	Correct	2715
1ec68c1e1cd6c5b4120002abfa565584	AcceptabilityJudgment	105	Correct	2118
1ec68c1e1cd6c5b4120002abfa565584	AcceptabilityJudgment	106	Correct	1937
1ec68c1e1cd6c5b4120002abfa565584	AcceptabilityJudgment	107	Correct	2107
1ec68c1e1cd6c5b4120002abfa565584	AcceptabilityJudgment	108	Wrong	1477
1ec68c1e1cd6c5b4120002abfa565584	AcceptabilityJudgment	109	Wrong	1727
1ec68c1e1cd6c5b4120002abfa565584	AcceptabilityJudgment	110	Wrong	1385
1ec68c1e1cd6c5b4120002abfa565584	AcceptabilityJudgment	111	Wrong	4886
1ec68c1e1cd6c5b4120002abfa565584	AcceptabilityJudgment	112	Wrong	2342
1ec68c1e1cd6c5b4120002abfa565584	AcceptabilityJudgment	113	Correct	2724
1ec68c1e1cd6c5b4120002abfa565584	AcceptabilityJudgment	114	Wrong	2372
1ec68c1e1cd6c5b4120002abfa565584	AcceptabilityJudgment	115	Wrong	1479
1ec68c1e1cd6c5b4120002abfa565584	AcceptabilityJudgment	116	Wrong	2701
1ec68c1e1cd6c5b4120002abfa565584	AcceptabilityJudgment	117	Wrong	1314
1ec68c1e1cd6c5b4120002abfa565584	AcceptabilityJudgment	118	Wrong	1468
1ec68c1e1cd6c5b4120002abfa565584	AcceptabilityJudgment	119	Wrong	1409
1ec68c1e1cd6c5b4120002abfa565584	AcceptabilityJudgment	120	Wrong	2349
1ec68c1e1cd6c5b4120002abfa565584	AcceptabilityJudgment	121	Wrong	1777
1ec68c1e1cd6c5b4120002abfa565584	AcceptabilityJudgment	122	Wrong	2111
1ec68c1e1cd6c5b4120002abfa565584	AcceptabilityJudgment	123	Wrong	2181
1ec68c1e1cd6c5b4120002abfa565584	AcceptabilityJudgment	124	Wrong	1876
1ec68c1e1cd6c5b4120002abfa565584	AcceptabilityJudgment	125	Wrong	2486
1ec68c1e1cd6c5b4120002abfa565584	AcceptabilityJudgment	126	Wrong	3523
1ec68c1e1cd6c5b4120002abfa565584	AcceptabilityJudgment	127	Wrong	1833
1ec68c1e1cd6c5b4120002abfa565584	AcceptabilityJudgment	128	Wrong	3780
1ec68c1e1cd6c5b4120002abfa565584	AcceptabilityJudgment	129	Wrong	2473
1ec68c1e1cd6c5b4120002abfa565584	AcceptabilityJudgment	130	Wrong	3126
1ec68c1e1cd6c5b4120002abfa565584	AcceptabilityJudgment	131	Wrong	1855
1ec68c1e1cd6c5b4120002abfa565584	AcceptabilityJudgment	132	Wrong	2285
1ec68c1e1cd6c5b4120002abfa565584	AcceptabilityJudgment	133	Wrong	2531
1ec68c1e1cd6c5b4120002abfa565584	AcceptabilityJudgment	134	Wrong	1161
1f8e7e7f8fa53b74dcdcad263b0fb6f9	Form	7	intro	age	58
1f8e7e7f8fa53b74dcdcad263b0fb6f9	Form	7	intro	country1	Ελλάδα
1f8e7e7f8fa53b74dcdcad263b0fb6f9	Form	7	intro	country2	Ελλάδα
1f8e7e7f8fa53b74dcdcad263b0fb6f9	Form	7	intro	education	Πανεπιστήμιο
1f8e7e7f8fa53b74dcdcad263b0fb6f9	Form	7	intro	handedness	right
1f8e7e7f8fa53b74dcdcad263b0fb6f9	Form	7	intro	sex	female
1f8e7e7f8fa53b74dcdcad263b0fb6f9	AcceptabilityJudgment	81	Correct	2553
1f8e7e7f8fa53b74dcdcad263b0fb6f9	AcceptabilityJudgment	82	Correct	2215
1f8e7e7f8fa53b74dcdcad263b0fb6f9	AcceptabilityJudgment	83	Wrong	1784
1f8e7e7f8fa53b74dcdcad263b0fb6f9	AcceptabilityJudgment	84	Correct	1048
1f8e7e7f8fa53b74dcdcad263b0fb6f9	AcceptabilityJudgment	85	Correct	2097
1f8e7e7f8fa53b74dcdcad263b0fb6f9	AcceptabilityJudgment	86	Correct	1287
1f8e7e7f8fa53b74dcdcad263b0fb6f9	AcceptabilityJudgment	87	Correct	2130
1f8e7e7f8fa53b74dcdcad263b0fb6f9	AcceptabilityJudgment	88	Correct	1494
1f8e7e7f8fa53b74dcdcad263b0fb6f9	AcceptabilityJudgment	89	Correct	1681
1f8e7e7f8fa53b74dcdcad263b0fb6f9	AcceptabilityJudgment	90	Correct	2461
1f8e7e7f8fa53b74dcdcad263b0fb6f9	AcceptabilityJudgment	91	Correct	1936
1f8e7e7f8fa53b74dcdcad263b0fb6f9	AcceptabilityJudgment	92	Correct	1618
1f8e7e7f8fa53b74dcdcad263b0fb6f9	AcceptabilityJudgment	93	Correct	1599
1f8e7e7f8fa53b74dcdcad263b0fb6f9	AcceptabilityJudgment	94	Correct	1246
1f8e7e7f8fa53b74dcdcad263b0fb6f9	AcceptabilityJudgment	95	Correct	1484
1f8e7e7f8fa53b74dcdcad263b0fb6f9	AcceptabilityJudgment	96	Correct	935
1f8e7e7f8fa53b74dcdcad263b0fb6f9	AcceptabilityJudgment	97	Correct	1430
1f8e7e7f8fa53b74dcdcad263b0fb6f9	AcceptabilityJudgment	98	Correct	1264
1f8e7e7f8fa53b74dcdcad263b0fb6f9	AcceptabilityJudgment	99	Correct	858
1f8e7e7f8fa53b74dcdcad263b0fb6f9	AcceptabilityJudgment	100	Correct	1957
1f8e7e7f8fa53b74dcdcad263b0fb6f9	AcceptabilityJudgment	101	Correct	1668
1f8e7e7f8fa53b74dcdcad263b0fb6f9	AcceptabilityJudgment	102	Correct	1959
1f8e7e7f8fa53b74dcdcad263b0fb6f9	AcceptabilityJudgment	103	Correct	1239
1f8e7e7f8fa53b74dcdcad263b0fb6f9	AcceptabilityJudgment	104	Correct	1326
1f8e7e7f8fa53b74dcdcad263b0fb6f9	AcceptabilityJudgment	105	Correct	1156
1f8e7e7f8fa53b74dcdcad263b0fb6f9	AcceptabilityJudgment	106	Correct	1911
1f8e7e7f8fa53b74dcdcad263b0fb6f9	AcceptabilityJudgment	107	Correct	1291
1f8e7e7f8fa53b74dcdcad263b0fb6f9	AcceptabilityJudgment	108	Wrong	1800
1f8e7e7f8fa53b74dcdcad263b0fb6f9	AcceptabilityJudgment	109	Wrong	1462
1f8e7e7f8fa53b74dcdcad263b0fb6f9	AcceptabilityJudgment	110	Wrong	2064
1f8e7e7f8fa53b74dcdcad263b0fb6f9	AcceptabilityJudgment	111	Wrong	2942
1f8e7e7f8fa53b74dcdcad263b0fb6f9	AcceptabilityJudgment	112	Wrong	1005
1f8e7e7f8fa53b74dcdcad263b0fb6f9	AcceptabilityJudgment	113	Correct	1200
1f8e7e7f8fa53b74dcdcad263b0fb6f9	AcceptabilityJudgment	114	Wrong	1363
1f8e7e7f8fa53b74dcdcad263b0fb6f9	AcceptabilityJudgment	115	Wrong	1194
1f8e7e7f8fa53b74dcdcad263b0fb6f9	AcceptabilityJudgment	116	Wrong	1985
1f8e7e7f8fa53b74dcdcad263b0fb6f9	AcceptabilityJudgment	117	Wrong	1046
1f8e7e7f8fa53b74dcdcad263b0fb6f9	AcceptabilityJudgment	118	Wrong	1718
1f8e7e7f8fa53b74dcdcad263b0fb6f9	AcceptabilityJudgment	119	Wrong	1139
1f8e7e7f8fa53b74dcdcad263b0fb6f9	AcceptabilityJudgment	120	Wrong	1315
1f8e7e7f8fa53b74dcdcad263b0fb6f9	AcceptabilityJudgment	121	Wrong	1212
1f8e7e7f8fa53b74dcdcad263b0fb6f9	AcceptabilityJudgment	122	Wrong	1890
1f8e7e7f8fa53b74dcdcad263b0fb6f9	AcceptabilityJudgment	123	Wrong	1726
1f8e7e7f8fa53b74dcdcad263b0fb6f9	AcceptabilityJudgment	124	Wrong	1894
1f8e7e7f8fa53b74dcdcad263b0fb6f9	AcceptabilityJudgment	125	Wrong	1383
1f8e7e7f8fa53b74dcdcad263b0fb6f9	AcceptabilityJudgment	126	Correct	1081
1f8e7e7f8fa53b74dcdcad263b0fb6f9	AcceptabilityJudgment	127	Wrong	2314
1f8e7e7f8fa53b74dcdcad263b0fb6f9	AcceptabilityJudgment	128	Wrong	1779
1f8e7e7f8fa53b74dcdcad263b0fb6f9	AcceptabilityJudgment	129	Wrong	1185
1f8e7e7f8fa53b74dcdcad263b0fb6f9	AcceptabilityJudgment	130	Wrong	1719
1f8e7e7f8fa53b74dcdcad263b0fb6f9	AcceptabilityJudgment	131	Wrong	1387
1f8e7e7f8fa53b74dcdcad263b0fb6f9	AcceptabilityJudgment	132	Wrong	1279
1f8e7e7f8fa53b74dcdcad263b0fb6f9	AcceptabilityJudgment	133	Wrong	2006
1f8e7e7f8fa53b74dcdcad263b0fb6f9	AcceptabilityJudgment	134	Wrong	1553
20dfeabde0b51cc5050a21e9397bcc84	Form	7	intro	age	37
20dfeabde0b51cc5050a21e9397bcc84	Form	7	intro	country1	Θεσσαλονίκη
20dfeabde0b51cc5050a21e9397bcc84	Form	7	intro	country2	Θεσσαλονίκη
20dfeabde0b51cc5050a21e9397bcc84	Form	7	intro	education	λυκειο
20dfeabde0b51cc5050a21e9397bcc84	Form	7	intro	handedness	left
20dfeabde0b51cc5050a21e9397bcc84	Form	7	intro	sex	male
20dfeabde0b51cc5050a21e9397bcc84	AcceptabilityJudgment	81	Correct	3600
20dfeabde0b51cc5050a21e9397bcc84	AcceptabilityJudgment	82	Neither correct nor wrong	5624
20dfeabde0b51cc5050a21e9397bcc84	AcceptabilityJudgment	83	Correct	2697
20dfeabde0b51cc5050a21e9397bcc84	AcceptabilityJudgment	84	Correct	2281
20dfeabde0b51cc5050a21e9397bcc84	AcceptabilityJudgment	85	Correct	3759
20dfeabde0b51cc5050a21e9397bcc84	AcceptabilityJudgment	86	Neither correct nor wrong	4129
20dfeabde0b51cc5050a21e9397bcc84	AcceptabilityJudgment	87	Correct	3336
20dfeabde0b51cc5050a21e9397bcc84	AcceptabilityJudgment	88	Correct	2880
20dfeabde0b51cc5050a21e9397bcc84	AcceptabilityJudgment	89	Correct	7041
20dfeabde0b51cc5050a21e9397bcc84	AcceptabilityJudgment	90	Correct	3473
20dfeabde0b51cc5050a21e9397bcc84	AcceptabilityJudgment	91	Correct	2073
20dfeabde0b51cc5050a21e9397bcc84	AcceptabilityJudgment	92	Correct	6633
20dfeabde0b51cc5050a21e9397bcc84	AcceptabilityJudgment	93	Correct	3857
20dfeabde0b51cc5050a21e9397bcc84	AcceptabilityJudgment	94	Correct	3128
20dfeabde0b51cc5050a21e9397bcc84	AcceptabilityJudgment	95	Correct	4782
20dfeabde0b51cc5050a21e9397bcc84	AcceptabilityJudgment	96	Correct	3672
20dfeabde0b51cc5050a21e9397bcc84	AcceptabilityJudgment	97	Correct	4158
20dfeabde0b51cc5050a21e9397bcc84	AcceptabilityJudgment	98	Neither correct nor wrong	4480
20dfeabde0b51cc5050a21e9397bcc84	AcceptabilityJudgment	99	Correct	3387
20dfeabde0b51cc5050a21e9397bcc84	AcceptabilityJudgment	100	Correct	4280
20dfeabde0b51cc5050a21e9397bcc84	AcceptabilityJudgment	101	Correct	2744
20dfeabde0b51cc5050a21e9397bcc84	AcceptabilityJudgment	102	Correct	3265
20dfeabde0b51cc5050a21e9397bcc84	AcceptabilityJudgment	103	Correct	4952
20dfeabde0b51cc5050a21e9397bcc84	AcceptabilityJudgment	104	Correct	7209
20dfeabde0b51cc5050a21e9397bcc84	AcceptabilityJudgment	105	Correct	6234
20dfeabde0b51cc5050a21e9397bcc84	AcceptabilityJudgment	106	Correct	2754
20dfeabde0b51cc5050a21e9397bcc84	AcceptabilityJudgment	107	Correct	4921
20dfeabde0b51cc5050a21e9397bcc84	AcceptabilityJudgment	108	Wrong	4591
20dfeabde0b51cc5050a21e9397bcc84	AcceptabilityJudgment	109	Wrong	2135
20dfeabde0b51cc5050a21e9397bcc84	AcceptabilityJudgment	110	Wrong	5873
20dfeabde0b51cc5050a21e9397bcc84	AcceptabilityJudgment	111	Wrong	2240
20dfeabde0b51cc5050a21e9397bcc84	AcceptabilityJudgment	112	Wrong	1855
20dfeabde0b51cc5050a21e9397bcc84	AcceptabilityJudgment	113	Correct	2431
20dfeabde0b51cc5050a21e9397bcc84	AcceptabilityJudgment	114	Wrong	2928
20dfeabde0b51cc5050a21e9397bcc84	AcceptabilityJudgment	115	Wrong	1808
20dfeabde0b51cc5050a21e9397bcc84	AcceptabilityJudgment	116	Wrong	2647
20dfeabde0b51cc5050a21e9397bcc84	AcceptabilityJudgment	117	Wrong	1249
20dfeabde0b51cc5050a21e9397bcc84	AcceptabilityJudgment	118	Wrong	5720
20dfeabde0b51cc5050a21e9397bcc84	AcceptabilityJudgment	119	Wrong	2882
20dfeabde0b51cc5050a21e9397bcc84	AcceptabilityJudgment	120	Wrong	2167
20dfeabde0b51cc5050a21e9397bcc84	AcceptabilityJudgment	121	Wrong	2053
20dfeabde0b51cc5050a21e9397bcc84	AcceptabilityJudgment	122	Wrong	4992
20dfeabde0b51cc5050a21e9397bcc84	AcceptabilityJudgment	123	Wrong	3297
20dfeabde0b51cc5050a21e9397bcc84	AcceptabilityJudgment	124	Wrong	5267
20dfeabde0b51cc5050a21e9397bcc84	AcceptabilityJudgment	125	Wrong	5800
20dfeabde0b51cc5050a21e9397bcc84	AcceptabilityJudgment	126	Wrong	5489
20dfeabde0b51cc5050a21e9397bcc84	AcceptabilityJudgment	127	Wrong	4720
20dfeabde0b51cc5050a21e9397bcc84	AcceptabilityJudgment	128	Wrong	4526
20dfeabde0b51cc5050a21e9397bcc84	AcceptabilityJudgment	129	Wrong	5086
20dfeabde0b51cc5050a21e9397bcc84	AcceptabilityJudgment	130	Wrong	3129
20dfeabde0b51cc5050a21e9397bcc84	AcceptabilityJudgment	131	Wrong	2921
20dfeabde0b51cc5050a21e9397bcc84	AcceptabilityJudgment	132	Wrong	3305
20dfeabde0b51cc5050a21e9397bcc84	AcceptabilityJudgment	133	Wrong	5353
20dfeabde0b51cc5050a21e9397bcc84	AcceptabilityJudgment	134	Wrong	4424
215534f5593230b3d84e97e8f6c95e08	Form	7	intro	age	40
215534f5593230b3d84e97e8f6c95e08	Form	7	intro	country1	ΑΘΗΝΑ
215534f5593230b3d84e97e8f6c95e08	Form	7	intro	country2	ΡΟΔΟΣ
215534f5593230b3d84e97e8f6c95e08	Form	7	intro	education	ΔΙΔΑΚΤΟΡΙΚΟ
215534f5593230b3d84e97e8f6c95e08	Form	7	intro	handedness	right
215534f5593230b3d84e97e8f6c95e08	Form	7	intro	sex	female
215534f5593230b3d84e97e8f6c95e08	AcceptabilityJudgment	81	Correct	3677
215534f5593230b3d84e97e8f6c95e08	AcceptabilityJudgment	82	Neither correct nor wrong	4505
215534f5593230b3d84e97e8f6c95e08	AcceptabilityJudgment	83	Neither correct nor wrong	12319
215534f5593230b3d84e97e8f6c95e08	AcceptabilityJudgment	84	Correct	1314
215534f5593230b3d84e97e8f6c95e08	AcceptabilityJudgment	85	Correct	4608
215534f5593230b3d84e97e8f6c95e08	AcceptabilityJudgment	86	Neither correct nor wrong	6313
215534f5593230b3d84e97e8f6c95e08	AcceptabilityJudgment	87	Neither correct nor wrong	6547
215534f5593230b3d84e97e8f6c95e08	AcceptabilityJudgment	88	Neither correct nor wrong	12794
215534f5593230b3d84e97e8f6c95e08	AcceptabilityJudgment	89	Correct	4578
215534f5593230b3d84e97e8f6c95e08	AcceptabilityJudgment	90	Neither correct nor wrong	5446
215534f5593230b3d84e97e8f6c95e08	AcceptabilityJudgment	91	Correct	2185
215534f5593230b3d84e97e8f6c95e08	AcceptabilityJudgment	92	Correct	2004
215534f5593230b3d84e97e8f6c95e08	AcceptabilityJudgment	93	Correct	1751
215534f5593230b3d84e97e8f6c95e08	AcceptabilityJudgment	94	Correct	2376
215534f5593230b3d84e97e8f6c95e08	AcceptabilityJudgment	95	Correct	5438
215534f5593230b3d84e97e8f6c95e08	AcceptabilityJudgment	96	Correct	2816
215534f5593230b3d84e97e8f6c95e08	AcceptabilityJudgment	97	Correct	4670
215534f5593230b3d84e97e8f6c95e08	AcceptabilityJudgment	98	Correct	2101
215534f5593230b3d84e97e8f6c95e08	AcceptabilityJudgment	99	Correct	1450
215534f5593230b3d84e97e8f6c95e08	AcceptabilityJudgment	100	Correct	4000
215534f5593230b3d84e97e8f6c95e08	AcceptabilityJudgment	101	Correct	2449
215534f5593230b3d84e97e8f6c95e08	AcceptabilityJudgment	102	Wrong	9060
215534f5593230b3d84e97e8f6c95e08	AcceptabilityJudgment	103	Wrong	5236
215534f5593230b3d84e97e8f6c95e08	AcceptabilityJudgment	104	Correct	4736
215534f5593230b3d84e97e8f6c95e08	AcceptabilityJudgment	105	Correct	2503
215534f5593230b3d84e97e8f6c95e08	AcceptabilityJudgment	106	Correct	4241
215534f5593230b3d84e97e8f6c95e08	AcceptabilityJudgment	107	Correct	1563
215534f5593230b3d84e97e8f6c95e08	AcceptabilityJudgment	108	Wrong	1414
215534f5593230b3d84e97e8f6c95e08	AcceptabilityJudgment	109	Wrong	2608
215534f5593230b3d84e97e8f6c95e08	AcceptabilityJudgment	110	Wrong	2980
215534f5593230b3d84e97e8f6c95e08	AcceptabilityJudgment	111	Wrong	1900
215534f5593230b3d84e97e8f6c95e08	AcceptabilityJudgment	112	Wrong	1439
215534f5593230b3d84e97e8f6c95e08	AcceptabilityJudgment	113	Correct	2998
215534f5593230b3d84e97e8f6c95e08	AcceptabilityJudgment	114	Wrong	1945
215534f5593230b3d84e97e8f6c95e08	AcceptabilityJudgment	115	Wrong	1808
215534f5593230b3d84e97e8f6c95e08	AcceptabilityJudgment	116	Wrong	1968
215534f5593230b3d84e97e8f6c95e08	AcceptabilityJudgment	117	Wrong	1415
215534f5593230b3d84e97e8f6c95e08	AcceptabilityJudgment	118	Wrong	2536
215534f5593230b3d84e97e8f6c95e08	AcceptabilityJudgment	119	Wrong	5006
215534f5593230b3d84e97e8f6c95e08	AcceptabilityJudgment	120	Wrong	2777
215534f5593230b3d84e97e8f6c95e08	AcceptabilityJudgment	121	Wrong	1472
215534f5593230b3d84e97e8f6c95e08	AcceptabilityJudgment	122	Wrong	1979
215534f5593230b3d84e97e8f6c95e08	AcceptabilityJudgment	123	Wrong	3865
215534f5593230b3d84e97e8f6c95e08	AcceptabilityJudgment	124	Correct	3871
215534f5593230b3d84e97e8f6c95e08	AcceptabilityJudgment	125	Wrong	2376
215534f5593230b3d84e97e8f6c95e08	AcceptabilityJudgment	126	Wrong	2266
215534f5593230b3d84e97e8f6c95e08	AcceptabilityJudgment	127	Wrong	14
215534f5593230b3d84e97e8f6c95e08	AcceptabilityJudgment	128	Wrong	2590
215534f5593230b3d84e97e8f6c95e08	AcceptabilityJudgment	129	Correct	2219
215534f5593230b3d84e97e8f6c95e08	AcceptabilityJudgment	130	Wrong	1277
215534f5593230b3d84e97e8f6c95e08	AcceptabilityJudgment	131	Wrong	2048
215534f5593230b3d84e97e8f6c95e08	AcceptabilityJudgment	132	Wrong	2695
215534f5593230b3d84e97e8f6c95e08	AcceptabilityJudgment	133	Wrong	3247
215534f5593230b3d84e97e8f6c95e08	AcceptabilityJudgment	134	Wrong	1645
21dcbac9ca1fddf5416133e319168fbc	Form	7	intro	age	54
21dcbac9ca1fddf5416133e319168fbc	Form	7	intro	country1	Αθήνα
21dcbac9ca1fddf5416133e319168fbc	Form	7	intro	country2	Παιανία
21dcbac9ca1fddf5416133e319168fbc	Form	7	intro	education	πτυχίο πανεπιστημίου
21dcbac9ca1fddf5416133e319168fbc	Form	7	intro	handedness	right
21dcbac9ca1fddf5416133e319168fbc	Form	7	intro	sex	female
21dcbac9ca1fddf5416133e319168fbc	AcceptabilityJudgment	81	Correct	2238
21dcbac9ca1fddf5416133e319168fbc	AcceptabilityJudgment	82	Correct	3499
21dcbac9ca1fddf5416133e319168fbc	AcceptabilityJudgment	83	Correct	3039
21dcbac9ca1fddf5416133e319168fbc	AcceptabilityJudgment	84	Correct	2541
21dcbac9ca1fddf5416133e319168fbc	AcceptabilityJudgment	85	Correct	2285
21dcbac9ca1fddf5416133e319168fbc	AcceptabilityJudgment	86	Correct	3681
21dcbac9ca1fddf5416133e319168fbc	AcceptabilityJudgment	87	Correct	4734
21dcbac9ca1fddf5416133e319168fbc	AcceptabilityJudgment	88	Correct	2843
21dcbac9ca1fddf5416133e319168fbc	AcceptabilityJudgment	89	Correct	2722
21dcbac9ca1fddf5416133e319168fbc	AcceptabilityJudgment	90	Correct	2234
21dcbac9ca1fddf5416133e319168fbc	AcceptabilityJudgment	91	Correct	2707
21dcbac9ca1fddf5416133e319168fbc	AcceptabilityJudgment	92	Correct	4203
21dcbac9ca1fddf5416133e319168fbc	AcceptabilityJudgment	93	Correct	2661
21dcbac9ca1fddf5416133e319168fbc	AcceptabilityJudgment	94	Correct	2081
21dcbac9ca1fddf5416133e319168fbc	AcceptabilityJudgment	95	Correct	4265
21dcbac9ca1fddf5416133e319168fbc	AcceptabilityJudgment	96	Neither correct nor wrong	3915
21dcbac9ca1fddf5416133e319168fbc	AcceptabilityJudgment	97	Neither correct nor wrong	5070
21dcbac9ca1fddf5416133e319168fbc	AcceptabilityJudgment	98	Neither correct nor wrong	7116
21dcbac9ca1fddf5416133e319168fbc	AcceptabilityJudgment	99	Correct	1869
21dcbac9ca1fddf5416133e319168fbc	AcceptabilityJudgment	100	Correct	1576
21dcbac9ca1fddf5416133e319168fbc	AcceptabilityJudgment	101	Correct	2064
21dcbac9ca1fddf5416133e319168fbc	AcceptabilityJudgment	102	Correct	1483
21dcbac9ca1fddf5416133e319168fbc	AcceptabilityJudgment	103	Correct	1672
21dcbac9ca1fddf5416133e319168fbc	AcceptabilityJudgment	104	Correct	1740
21dcbac9ca1fddf5416133e319168fbc	AcceptabilityJudgment	105	Correct	1287
21dcbac9ca1fddf5416133e319168fbc	AcceptabilityJudgment	106	Correct	3313
21dcbac9ca1fddf5416133e319168fbc	AcceptabilityJudgment	107	Correct	4609
21dcbac9ca1fddf5416133e319168fbc	AcceptabilityJudgment	108	Wrong	2745
21dcbac9ca1fddf5416133e319168fbc	AcceptabilityJudgment	109	Wrong	1312
21dcbac9ca1fddf5416133e319168fbc	AcceptabilityJudgment	110	Wrong	2126
21dcbac9ca1fddf5416133e319168fbc	AcceptabilityJudgment	111	Wrong	1506
21dcbac9ca1fddf5416133e319168fbc	AcceptabilityJudgment	112	Wrong	1659
21dcbac9ca1fddf5416133e319168fbc	AcceptabilityJudgment	113	Correct	1324
21dcbac9ca1fddf5416133e319168fbc	AcceptabilityJudgment	114	Wrong	1160
21dcbac9ca1fddf5416133e319168fbc	AcceptabilityJudgment	115	Wrong	1440
21dcbac9ca1fddf5416133e319168fbc	AcceptabilityJudgment	116	Wrong	1428
21dcbac9ca1fddf5416133e319168fbc	AcceptabilityJudgment	117	Wrong	2208
21dcbac9ca1fddf5416133e319168fbc	AcceptabilityJudgment	118	Wrong	1551
21dcbac9ca1fddf5416133e319168fbc	AcceptabilityJudgment	119	Wrong	1837
21dcbac9ca1fddf5416133e319168fbc	AcceptabilityJudgment	120	Wrong	2797
21dcbac9ca1fddf5416133e319168fbc	AcceptabilityJudgment	121	Wrong	1514
21dcbac9ca1fddf5416133e319168fbc	AcceptabilityJudgment	122	Wrong	1489
21dcbac9ca1fddf5416133e319168fbc	AcceptabilityJudgment	123	Wrong	1773
21dcbac9ca1fddf5416133e319168fbc	AcceptabilityJudgment	124	Wrong	2307
21dcbac9ca1fddf5416133e319168fbc	AcceptabilityJudgment	125	Wrong	3513
21dcbac9ca1fddf5416133e319168fbc	AcceptabilityJudgment	126	Wrong	1255
21dcbac9ca1fddf5416133e319168fbc	AcceptabilityJudgment	127	Wrong	2127
21dcbac9ca1fddf5416133e319168fbc	AcceptabilityJudgment	128	Wrong	2919
21dcbac9ca1fddf5416133e319168fbc	AcceptabilityJudgment	129	Wrong	1355
21dcbac9ca1fddf5416133e319168fbc	AcceptabilityJudgment	130	Wrong	1317
21dcbac9ca1fddf5416133e319168fbc	AcceptabilityJudgment	131	Wrong	2363
21dcbac9ca1fddf5416133e319168fbc	AcceptabilityJudgment	132	Wrong	1577
21dcbac9ca1fddf5416133e319168fbc	AcceptabilityJudgment	133	Wrong	5730
21dcbac9ca1fddf5416133e319168fbc	AcceptabilityJudgment	134	Wrong	1863
224978a11aee4355d6d515c16801a4e8	Form	7	intro	age	39
224978a11aee4355d6d515c16801a4e8	Form	7	intro	country1	χαλκιδα - ευβοια
224978a11aee4355d6d515c16801a4e8	Form	7	intro	country2	χαλκιδα
224978a11aee4355d6d515c16801a4e8	Form	7	intro	education	πτυχίο πανεπιστημίου
224978a11aee4355d6d515c16801a4e8	Form	7	intro	handedness	right
224978a11aee4355d6d515c16801a4e8	Form	7	intro	sex	female
224978a11aee4355d6d515c16801a4e8	AcceptabilityJudgment	81	Correct	4470
224978a11aee4355d6d515c16801a4e8	AcceptabilityJudgment	82	Correct	2935
224978a11aee4355d6d515c16801a4e8	AcceptabilityJudgment	83	Correct	1982
224978a11aee4355d6d515c16801a4e8	AcceptabilityJudgment	84	Correct	6691
224978a11aee4355d6d515c16801a4e8	AcceptabilityJudgment	85	Correct	2840
224978a11aee4355d6d515c16801a4e8	AcceptabilityJudgment	86	Correct	2503
224978a11aee4355d6d515c16801a4e8	AcceptabilityJudgment	87	Correct	4007
224978a11aee4355d6d515c16801a4e8	AcceptabilityJudgment	88	Correct	8281
224978a11aee4355d6d515c16801a4e8	AcceptabilityJudgment	89	Correct	2654
224978a11aee4355d6d515c16801a4e8	AcceptabilityJudgment	90	Correct	2367
224978a11aee4355d6d515c16801a4e8	AcceptabilityJudgment	91	Correct	4253
224978a11aee4355d6d515c16801a4e8	AcceptabilityJudgment	92	Correct	4214
224978a11aee4355d6d515c16801a4e8	AcceptabilityJudgment	93	Correct	6072
224978a11aee4355d6d515c16801a4e8	AcceptabilityJudgment	94	Correct	2569
224978a11aee4355d6d515c16801a4e8	AcceptabilityJudgment	95	Correct	4639
224978a11aee4355d6d515c16801a4e8	AcceptabilityJudgment	96	Wrong	4821
224978a11aee4355d6d515c16801a4e8	AcceptabilityJudgment	97	Correct	3439
224978a11aee4355d6d515c16801a4e8	AcceptabilityJudgment	98	Correct	5728
224978a11aee4355d6d515c16801a4e8	AcceptabilityJudgment	99	Correct	2773
224978a11aee4355d6d515c16801a4e8	AcceptabilityJudgment	100	Correct	1791
224978a11aee4355d6d515c16801a4e8	AcceptabilityJudgment	101	Correct	3686
224978a11aee4355d6d515c16801a4e8	AcceptabilityJudgment	102	Correct	3654
224978a11aee4355d6d515c16801a4e8	AcceptabilityJudgment	103	Correct	5134
224978a11aee4355d6d515c16801a4e8	AcceptabilityJudgment	104	Correct	5444
224978a11aee4355d6d515c16801a4e8	AcceptabilityJudgment	105	Correct	2726
224978a11aee4355d6d515c16801a4e8	AcceptabilityJudgment	106	Correct	2366
224978a11aee4355d6d515c16801a4e8	AcceptabilityJudgment	107	Correct	5719
224978a11aee4355d6d515c16801a4e8	AcceptabilityJudgment	108	Wrong	1493
224978a11aee4355d6d515c16801a4e8	AcceptabilityJudgment	109	Wrong	2021
224978a11aee4355d6d515c16801a4e8	AcceptabilityJudgment	110	Wrong	5215
224978a11aee4355d6d515c16801a4e8	AcceptabilityJudgment	111	Wrong	3550
224978a11aee4355d6d515c16801a4e8	AcceptabilityJudgment	112	Wrong	2681
224978a11aee4355d6d515c16801a4e8	AcceptabilityJudgment	113	Wrong	3173
224978a11aee4355d6d515c16801a4e8	AcceptabilityJudgment	114	Wrong	5296
224978a11aee4355d6d515c16801a4e8	AcceptabilityJudgment	115	Wrong	3895
224978a11aee4355d6d515c16801a4e8	AcceptabilityJudgment	116	Wrong	2287
224978a11aee4355d6d515c16801a4e8	AcceptabilityJudgment	117	Wrong	2711
224978a11aee4355d6d515c16801a4e8	AcceptabilityJudgment	118	Wrong	3375
224978a11aee4355d6d515c16801a4e8	AcceptabilityJudgment	119	Wrong	2416
224978a11aee4355d6d515c16801a4e8	AcceptabilityJudgment	120	Wrong	3559
224978a11aee4355d6d515c16801a4e8	AcceptabilityJudgment	121	Wrong	1623
224978a11aee4355d6d515c16801a4e8	AcceptabilityJudgment	122	Wrong	2781
224978a11aee4355d6d515c16801a4e8	AcceptabilityJudgment	123	Wrong	5768
224978a11aee4355d6d515c16801a4e8	AcceptabilityJudgment	124	Wrong	2720
224978a11aee4355d6d515c16801a4e8	AcceptabilityJudgment	125	Wrong	3004
224978a11aee4355d6d515c16801a4e8	AcceptabilityJudgment	126	Wrong	2102
224978a11aee4355d6d515c16801a4e8	AcceptabilityJudgment	127	Wrong	2631
224978a11aee4355d6d515c16801a4e8	AcceptabilityJudgment	128	Wrong	4840
224978a11aee4355d6d515c16801a4e8	AcceptabilityJudgment	129	Wrong	2837
224978a11aee4355d6d515c16801a4e8	AcceptabilityJudgment	130	Wrong	2639
224978a11aee4355d6d515c16801a4e8	AcceptabilityJudgment	131	Wrong	2255
224978a11aee4355d6d515c16801a4e8	AcceptabilityJudgment	132	Wrong	5087
224978a11aee4355d6d515c16801a4e8	AcceptabilityJudgment	133	Wrong	2975
224978a11aee4355d6d515c16801a4e8	AcceptabilityJudgment	134	Wrong	4935
23e5008017abd8535586dd856e9344a7	Form	7	intro	age	48
23e5008017abd8535586dd856e9344a7	Form	7	intro	country1	Πάτρα
23e5008017abd8535586dd856e9344a7	Form	7	intro	country2	Πάτρα
23e5008017abd8535586dd856e9344a7	Form	7	intro	education	μεταπτυχιακό
23e5008017abd8535586dd856e9344a7	Form	7	intro	handedness	right
23e5008017abd8535586dd856e9344a7	Form	7	intro	sex	female
23e5008017abd8535586dd856e9344a7	AcceptabilityJudgment	81	Correct	2057
23e5008017abd8535586dd856e9344a7	AcceptabilityJudgment	82	Correct	2445
23e5008017abd8535586dd856e9344a7	AcceptabilityJudgment	83	Correct	1560
23e5008017abd8535586dd856e9344a7	AcceptabilityJudgment	84	Correct	3295
23e5008017abd8535586dd856e9344a7	AcceptabilityJudgment	85	Correct	1804
23e5008017abd8535586dd856e9344a7	AcceptabilityJudgment	86	Correct	2740
23e5008017abd8535586dd856e9344a7	AcceptabilityJudgment	87	Correct	3249
23e5008017abd8535586dd856e9344a7	AcceptabilityJudgment	88	Correct	3362
23e5008017abd8535586dd856e9344a7	AcceptabilityJudgment	89	Correct	2755
23e5008017abd8535586dd856e9344a7	AcceptabilityJudgment	90	Correct	2577
23e5008017abd8535586dd856e9344a7	AcceptabilityJudgment	91	Correct	2707
23e5008017abd8535586dd856e9344a7	AcceptabilityJudgment	92	Correct	5594
23e5008017abd8535586dd856e9344a7	AcceptabilityJudgment	93	Correct	3283
23e5008017abd8535586dd856e9344a7	AcceptabilityJudgment	94	Correct	2264
23e5008017abd8535586dd856e9344a7	AcceptabilityJudgment	95	Correct	4642
23e5008017abd8535586dd856e9344a7	AcceptabilityJudgment	96	Wrong	1772
23e5008017abd8535586dd856e9344a7	AcceptabilityJudgment	97	Correct	2520
23e5008017abd8535586dd856e9344a7	AcceptabilityJudgment	98	Correct	2312
23e5008017abd8535586dd856e9344a7	AcceptabilityJudgment	99	Correct	1782
23e5008017abd8535586dd856e9344a7	AcceptabilityJudgment	100	Correct	6079
23e5008017abd8535586dd856e9344a7	AcceptabilityJudgment	101	Correct	1902
23e5008017abd8535586dd856e9344a7	AcceptabilityJudgment	102	Correct	2139
23e5008017abd8535586dd856e9344a7	AcceptabilityJudgment	103	Correct	2554
23e5008017abd8535586dd856e9344a7	AcceptabilityJudgment	104	Correct	5667
23e5008017abd8535586dd856e9344a7	AcceptabilityJudgment	105	Correct	3555
23e5008017abd8535586dd856e9344a7	AcceptabilityJudgment	106	Correct	3180
23e5008017abd8535586dd856e9344a7	AcceptabilityJudgment	107	Correct	1814
23e5008017abd8535586dd856e9344a7	AcceptabilityJudgment	108	Wrong	2184
23e5008017abd8535586dd856e9344a7	AcceptabilityJudgment	109	Wrong	1961
23e5008017abd8535586dd856e9344a7	AcceptabilityJudgment	110	Wrong	2147
23e5008017abd8535586dd856e9344a7	AcceptabilityJudgment	111	Wrong	2349
23e5008017abd8535586dd856e9344a7	AcceptabilityJudgment	112	Wrong	1859
23e5008017abd8535586dd856e9344a7	AcceptabilityJudgment	113	Correct	2027
23e5008017abd8535586dd856e9344a7	AcceptabilityJudgment	114	Wrong	4142
23e5008017abd8535586dd856e9344a7	AcceptabilityJudgment	115	Wrong	1671
23e5008017abd8535586dd856e9344a7	AcceptabilityJudgment	116	Wrong	1563
23e5008017abd8535586dd856e9344a7	AcceptabilityJudgment	117	Wrong	3478
23e5008017abd8535586dd856e9344a7	AcceptabilityJudgment	118	Wrong	2321
23e5008017abd8535586dd856e9344a7	AcceptabilityJudgment	119	Wrong	8933
23e5008017abd8535586dd856e9344a7	AcceptabilityJudgment	120	Wrong	2188
23e5008017abd8535586dd856e9344a7	AcceptabilityJudgment	121	Wrong	1565
23e5008017abd8535586dd856e9344a7	AcceptabilityJudgment	122	Wrong	11970
23e5008017abd8535586dd856e9344a7	AcceptabilityJudgment	123	Wrong	3549
23e5008017abd8535586dd856e9344a7	AcceptabilityJudgment	124	Wrong	3020
23e5008017abd8535586dd856e9344a7	AcceptabilityJudgment	125	Wrong	12749
23e5008017abd8535586dd856e9344a7	AcceptabilityJudgment	126	Wrong	2804
23e5008017abd8535586dd856e9344a7	AcceptabilityJudgment	127	Wrong	1829
23e5008017abd8535586dd856e9344a7	AcceptabilityJudgment	128	Wrong	2664
23e5008017abd8535586dd856e9344a7	AcceptabilityJudgment	129	Correct	1041
23e5008017abd8535586dd856e9344a7	AcceptabilityJudgment	130	Wrong	1367
23e5008017abd8535586dd856e9344a7	AcceptabilityJudgment	131	Wrong	2638
23e5008017abd8535586dd856e9344a7	AcceptabilityJudgment	132	Wrong	2946
23e5008017abd8535586dd856e9344a7	AcceptabilityJudgment	133	Wrong	3255
23e5008017abd8535586dd856e9344a7	AcceptabilityJudgment	134	Wrong	1724
2841da4f2ab0479f6a26ca031738191f	Form	7	intro	age	38
2841da4f2ab0479f6a26ca031738191f	Form	7	intro	country1	Ιωάννινα
2841da4f2ab0479f6a26ca031738191f	Form	7	intro	country2	Αθήνα
2841da4f2ab0479f6a26ca031738191f	Form	7	intro	education	Μεταπτυχιακό
2841da4f2ab0479f6a26ca031738191f	Form	7	intro	handedness	right
2841da4f2ab0479f6a26ca031738191f	Form	7	intro	sex	female
2841da4f2ab0479f6a26ca031738191f	AcceptabilityJudgment	81	Correct	1323
2841da4f2ab0479f6a26ca031738191f	AcceptabilityJudgment	82	Correct	1767
2841da4f2ab0479f6a26ca031738191f	AcceptabilityJudgment	83	Correct	1476
2841da4f2ab0479f6a26ca031738191f	AcceptabilityJudgment	84	Correct	1826
2841da4f2ab0479f6a26ca031738191f	AcceptabilityJudgment	85	Correct	1947
2841da4f2ab0479f6a26ca031738191f	AcceptabilityJudgment	86	Correct	1931
2841da4f2ab0479f6a26ca031738191f	AcceptabilityJudgment	87	Correct	1464
2841da4f2ab0479f6a26ca031738191f	AcceptabilityJudgment	88	Correct	1798
2841da4f2ab0479f6a26ca031738191f	AcceptabilityJudgment	89	Correct	1858
2841da4f2ab0479f6a26ca031738191f	AcceptabilityJudgment	90	Correct	1387
2841da4f2ab0479f6a26ca031738191f	AcceptabilityJudgment	91	Correct	1986
2841da4f2ab0479f6a26ca031738191f	AcceptabilityJudgment	92	Correct	1928
2841da4f2ab0479f6a26ca031738191f	AcceptabilityJudgment	93	Correct	1395
2841da4f2ab0479f6a26ca031738191f	AcceptabilityJudgment	94	Correct	1660
2841da4f2ab0479f6a26ca031738191f	AcceptabilityJudgment	95	Correct	1552
2841da4f2ab0479f6a26ca031738191f	AcceptabilityJudgment	96	Correct	1475
2841da4f2ab0479f6a26ca031738191f	AcceptabilityJudgment	97	Correct	1692
2841da4f2ab0479f6a26ca031738191f	AcceptabilityJudgment	98	Correct	1858
2841da4f2ab0479f6a26ca031738191f	AcceptabilityJudgment	99	Correct	1349
2841da4f2ab0479f6a26ca031738191f	AcceptabilityJudgment	100	Correct	1785
2841da4f2ab0479f6a26ca031738191f	AcceptabilityJudgment	101	Correct	1486
2841da4f2ab0479f6a26ca031738191f	AcceptabilityJudgment	102	Correct	2068
2841da4f2ab0479f6a26ca031738191f	AcceptabilityJudgment	103	Correct	1547
2841da4f2ab0479f6a26ca031738191f	AcceptabilityJudgment	104	Correct	1690
2841da4f2ab0479f6a26ca031738191f	AcceptabilityJudgment	105	Correct	1709
2841da4f2ab0479f6a26ca031738191f	AcceptabilityJudgment	106	Correct	1754
2841da4f2ab0479f6a26ca031738191f	AcceptabilityJudgment	107	Correct	1589
2841da4f2ab0479f6a26ca031738191f	AcceptabilityJudgment	108	Wrong	1228
2841da4f2ab0479f6a26ca031738191f	AcceptabilityJudgment	109	Wrong	1850
2841da4f2ab0479f6a26ca031738191f	AcceptabilityJudgment	110	Wrong	1359
2841da4f2ab0479f6a26ca031738191f	AcceptabilityJudgment	111	Wrong	1600
2841da4f2ab0479f6a26ca031738191f	AcceptabilityJudgment	112	Wrong	1869
2841da4f2ab0479f6a26ca031738191f	AcceptabilityJudgment	113	Wrong	1530
2841da4f2ab0479f6a26ca031738191f	AcceptabilityJudgment	114	Wrong	1640
2841da4f2ab0479f6a26ca031738191f	AcceptabilityJudgment	115	Wrong	1390
2841da4f2ab0479f6a26ca031738191f	AcceptabilityJudgment	116	Wrong	1719
2841da4f2ab0479f6a26ca031738191f	AcceptabilityJudgment	117	Wrong	950
2841da4f2ab0479f6a26ca031738191f	AcceptabilityJudgment	118	Wrong	1909
2841da4f2ab0479f6a26ca031738191f	AcceptabilityJudgment	119	Wrong	957
2841da4f2ab0479f6a26ca031738191f	AcceptabilityJudgment	120	Wrong	1586
2841da4f2ab0479f6a26ca031738191f	AcceptabilityJudgment	121	Wrong	1479
2841da4f2ab0479f6a26ca031738191f	AcceptabilityJudgment	122	Wrong	2337
2841da4f2ab0479f6a26ca031738191f	AcceptabilityJudgment	123	Wrong	2304
2841da4f2ab0479f6a26ca031738191f	AcceptabilityJudgment	124	Wrong	1698
2841da4f2ab0479f6a26ca031738191f	AcceptabilityJudgment	125	Wrong	2106
2841da4f2ab0479f6a26ca031738191f	AcceptabilityJudgment	126	Wrong	2715
2841da4f2ab0479f6a26ca031738191f	AcceptabilityJudgment	127	Wrong	1820
2841da4f2ab0479f6a26ca031738191f	AcceptabilityJudgment	128	Wrong	2868
2841da4f2ab0479f6a26ca031738191f	AcceptabilityJudgment	129	Wrong	1306
2841da4f2ab0479f6a26ca031738191f	AcceptabilityJudgment	130	Wrong	1873
2841da4f2ab0479f6a26ca031738191f	AcceptabilityJudgment	131	Wrong	1836
2841da4f2ab0479f6a26ca031738191f	AcceptabilityJudgment	132	Wrong	1823
2841da4f2ab0479f6a26ca031738191f	AcceptabilityJudgment	133	Wrong	1382
2841da4f2ab0479f6a26ca031738191f	AcceptabilityJudgment	134	Wrong	1304
2b0cd3e4307d49c1287ac7b131951a5c	Form	7	intro	age	49
2b0cd3e4307d49c1287ac7b131951a5c	Form	7	intro	country1	Ελλάδα
2b0cd3e4307d49c1287ac7b131951a5c	Form	7	intro	country2	Ελλάδα
2b0cd3e4307d49c1287ac7b131951a5c	Form	7	intro	education	μεταπτυχιακό
2b0cd3e4307d49c1287ac7b131951a5c	Form	7	intro	handedness	right
2b0cd3e4307d49c1287ac7b131951a5c	Form	7	intro	sex	male
2b0cd3e4307d49c1287ac7b131951a5c	AcceptabilityJudgment	81	Correct	3452
2b0cd3e4307d49c1287ac7b131951a5c	AcceptabilityJudgment	82	Correct	2213
2b0cd3e4307d49c1287ac7b131951a5c	AcceptabilityJudgment	83	Correct	2553
2b0cd3e4307d49c1287ac7b131951a5c	AcceptabilityJudgment	84	Correct	2344
2b0cd3e4307d49c1287ac7b131951a5c	AcceptabilityJudgment	85	Correct	2328
2b0cd3e4307d49c1287ac7b131951a5c	AcceptabilityJudgment	86	Correct	1735
2b0cd3e4307d49c1287ac7b131951a5c	AcceptabilityJudgment	87	Correct	1873
2b0cd3e4307d49c1287ac7b131951a5c	AcceptabilityJudgment	88	Correct	2440
2b0cd3e4307d49c1287ac7b131951a5c	AcceptabilityJudgment	89	Correct	2248
2b0cd3e4307d49c1287ac7b131951a5c	AcceptabilityJudgment	90	Correct	1720
2b0cd3e4307d49c1287ac7b131951a5c	AcceptabilityJudgment	91	Correct	2121
2b0cd3e4307d49c1287ac7b131951a5c	AcceptabilityJudgment	92	Correct	2273
2b0cd3e4307d49c1287ac7b131951a5c	AcceptabilityJudgment	93	Correct	1944
2b0cd3e4307d49c1287ac7b131951a5c	AcceptabilityJudgment	94	Correct	1993
2b0cd3e4307d49c1287ac7b131951a5c	AcceptabilityJudgment	95	Correct	2005
2b0cd3e4307d49c1287ac7b131951a5c	AcceptabilityJudgment	96	Correct	2386
2b0cd3e4307d49c1287ac7b131951a5c	AcceptabilityJudgment	97	Correct	1698
2b0cd3e4307d49c1287ac7b131951a5c	AcceptabilityJudgment	98	Correct	2383
2b0cd3e4307d49c1287ac7b131951a5c	AcceptabilityJudgment	99	Correct	1335
2b0cd3e4307d49c1287ac7b131951a5c	AcceptabilityJudgment	100	Correct	2059
2b0cd3e4307d49c1287ac7b131951a5c	AcceptabilityJudgment	101	Correct	1950
2b0cd3e4307d49c1287ac7b131951a5c	AcceptabilityJudgment	102	Correct	3017
2b0cd3e4307d49c1287ac7b131951a5c	AcceptabilityJudgment	103	Correct	1627
2b0cd3e4307d49c1287ac7b131951a5c	AcceptabilityJudgment	104	Correct	2510
2b0cd3e4307d49c1287ac7b131951a5c	AcceptabilityJudgment	105	Correct	1491
2b0cd3e4307d49c1287ac7b131951a5c	AcceptabilityJudgment	106	Correct	2040
2b0cd3e4307d49c1287ac7b131951a5c	AcceptabilityJudgment	107	Correct	1842
2b0cd3e4307d49c1287ac7b131951a5c	AcceptabilityJudgment	108	Wrong	1304
2b0cd3e4307d49c1287ac7b131951a5c	AcceptabilityJudgment	109	Wrong	1538
2b0cd3e4307d49c1287ac7b131951a5c	AcceptabilityJudgment	110	Wrong	1810
2b0cd3e4307d49c1287ac7b131951a5c	AcceptabilityJudgment	111	Wrong	1239
2b0cd3e4307d49c1287ac7b131951a5c	AcceptabilityJudgment	112	Wrong	1392
2b0cd3e4307d49c1287ac7b131951a5c	AcceptabilityJudgment	113	Wrong	1381
2b0cd3e4307d49c1287ac7b131951a5c	AcceptabilityJudgment	114	Wrong	1628
2b0cd3e4307d49c1287ac7b131951a5c	AcceptabilityJudgment	115	Wrong	1493
2b0cd3e4307d49c1287ac7b131951a5c	AcceptabilityJudgment	116	Wrong	1744
2b0cd3e4307d49c1287ac7b131951a5c	AcceptabilityJudgment	117	Wrong	1194
2b0cd3e4307d49c1287ac7b131951a5c	AcceptabilityJudgment	118	Wrong	1878
2b0cd3e4307d49c1287ac7b131951a5c	AcceptabilityJudgment	119	Wrong	1928
2b0cd3e4307d49c1287ac7b131951a5c	AcceptabilityJudgment	120	Wrong	1892
2b0cd3e4307d49c1287ac7b131951a5c	AcceptabilityJudgment	121	Wrong	1074
2b0cd3e4307d49c1287ac7b131951a5c	AcceptabilityJudgment	122	Wrong	1564
2b0cd3e4307d49c1287ac7b131951a5c	AcceptabilityJudgment	123	Wrong	1982
2b0cd3e4307d49c1287ac7b131951a5c	AcceptabilityJudgment	124	Wrong	2511
2b0cd3e4307d49c1287ac7b131951a5c	AcceptabilityJudgment	125	Wrong	2245
2b0cd3e4307d49c1287ac7b131951a5c	AcceptabilityJudgment	126	Wrong	1561
2b0cd3e4307d49c1287ac7b131951a5c	AcceptabilityJudgment	127	Wrong	1624
2b0cd3e4307d49c1287ac7b131951a5c	AcceptabilityJudgment	128	Wrong	3760
2b0cd3e4307d49c1287ac7b131951a5c	AcceptabilityJudgment	129	Wrong	1041
2b0cd3e4307d49c1287ac7b131951a5c	AcceptabilityJudgment	130	Wrong	1441
2b0cd3e4307d49c1287ac7b131951a5c	AcceptabilityJudgment	131	Wrong	1647
2b0cd3e4307d49c1287ac7b131951a5c	AcceptabilityJudgment	132	Wrong	1899
2b0cd3e4307d49c1287ac7b131951a5c	AcceptabilityJudgment	133	Wrong	2304
2b0cd3e4307d49c1287ac7b131951a5c	AcceptabilityJudgment	134	Wrong	1535
2b32edc168af0561adaba5ad874fe72f	Form	7	intro	age	45
2b32edc168af0561adaba5ad874fe72f	Form	7	intro	country1	Ελευσίνα
2b32edc168af0561adaba5ad874fe72f	Form	7	intro	country2	Ελευσίνα
2b32edc168af0561adaba5ad874fe72f	Form	7	intro	education	Mεταπτυχιακό
2b32edc168af0561adaba5ad874fe72f	Form	7	intro	handedness	right
2b32edc168af0561adaba5ad874fe72f	Form	7	intro	sex	female
2b32edc168af0561adaba5ad874fe72f	AcceptabilityJudgment	81	Correct	1149
2b32edc168af0561adaba5ad874fe72f	AcceptabilityJudgment	82	Correct	1141
2b32edc168af0561adaba5ad874fe72f	AcceptabilityJudgment	83	Correct	1395
2b32edc168af0561adaba5ad874fe72f	AcceptabilityJudgment	84	Correct	1474
2b32edc168af0561adaba5ad874fe72f	AcceptabilityJudgment	85	Correct	1795
2b32edc168af0561adaba5ad874fe72f	AcceptabilityJudgment	86	Correct	2679
2b32edc168af0561adaba5ad874fe72f	AcceptabilityJudgment	87	Correct	1250
2b32edc168af0561adaba5ad874fe72f	AcceptabilityJudgment	88	Correct	2329
2b32edc168af0561adaba5ad874fe72f	AcceptabilityJudgment	89	Correct	3170
2b32edc168af0561adaba5ad874fe72f	AcceptabilityJudgment	90	Correct	2400
2b32edc168af0561adaba5ad874fe72f	AcceptabilityJudgment	91	Correct	3072
2b32edc168af0561adaba5ad874fe72f	AcceptabilityJudgment	92	Correct	4299
2b32edc168af0561adaba5ad874fe72f	AcceptabilityJudgment	93	Correct	1095
2b32edc168af0561adaba5ad874fe72f	AcceptabilityJudgment	94	Correct	1250
2b32edc168af0561adaba5ad874fe72f	AcceptabilityJudgment	95	Correct	4538
2b32edc168af0561adaba5ad874fe72f	AcceptabilityJudgment	96	Correct	1221
2b32edc168af0561adaba5ad874fe72f	AcceptabilityJudgment	97	Correct	3409
2b32edc168af0561adaba5ad874fe72f	AcceptabilityJudgment	98	Correct	2744
2b32edc168af0561adaba5ad874fe72f	AcceptabilityJudgment	99	Correct	1594
2b32edc168af0561adaba5ad874fe72f	AcceptabilityJudgment	100	Correct	1225
2b32edc168af0561adaba5ad874fe72f	AcceptabilityJudgment	101	Correct	2179
2b32edc168af0561adaba5ad874fe72f	AcceptabilityJudgment	102	Correct	1589
2b32edc168af0561adaba5ad874fe72f	AcceptabilityJudgment	103	Correct	1694
2b32edc168af0561adaba5ad874fe72f	AcceptabilityJudgment	104	Correct	1624
2b32edc168af0561adaba5ad874fe72f	AcceptabilityJudgment	105	Correct	1289
2b32edc168af0561adaba5ad874fe72f	AcceptabilityJudgment	106	Correct	2216
2b32edc168af0561adaba5ad874fe72f	AcceptabilityJudgment	107	Correct	1857
2b32edc168af0561adaba5ad874fe72f	AcceptabilityJudgment	108	Wrong	1060
2b32edc168af0561adaba5ad874fe72f	AcceptabilityJudgment	109	Wrong	1027
2b32edc168af0561adaba5ad874fe72f	AcceptabilityJudgment	110	Wrong	1265
2b32edc168af0561adaba5ad874fe72f	AcceptabilityJudgment	111	Wrong	1534
2b32edc168af0561adaba5ad874fe72f	AcceptabilityJudgment	112	Wrong	1746
2b32edc168af0561adaba5ad874fe72f	AcceptabilityJudgment	113	Wrong	2728
2b32edc168af0561adaba5ad874fe72f	AcceptabilityJudgment	114	Wrong	1417
2b32edc168af0561adaba5ad874fe72f	AcceptabilityJudgment	115	Wrong	1732
2b32edc168af0561adaba5ad874fe72f	AcceptabilityJudgment	116	Correct	2161
2b32edc168af0561adaba5ad874fe72f	AcceptabilityJudgment	117	Wrong	1567
2b32edc168af0561adaba5ad874fe72f	AcceptabilityJudgment	118	Wrong	1830
2b32edc168af0561adaba5ad874fe72f	AcceptabilityJudgment	119	Wrong	968
2b32edc168af0561adaba5ad874fe72f	AcceptabilityJudgment	120	Wrong	1667
2b32edc168af0561adaba5ad874fe72f	AcceptabilityJudgment	121	Wrong	2674
2b32edc168af0561adaba5ad874fe72f	AcceptabilityJudgment	122	Wrong	1896
2b32edc168af0561adaba5ad874fe72f	AcceptabilityJudgment	123	Wrong	2447
2b32edc168af0561adaba5ad874fe72f	AcceptabilityJudgment	124	Correct	1042
2b32edc168af0561adaba5ad874fe72f	AcceptabilityJudgment	125	Wrong	1402
2b32edc168af0561adaba5ad874fe72f	AcceptabilityJudgment	126	Wrong	1627
2b32edc168af0561adaba5ad874fe72f	AcceptabilityJudgment	127	Wrong	1852
2b32edc168af0561adaba5ad874fe72f	AcceptabilityJudgment	128	Wrong	2310
2b32edc168af0561adaba5ad874fe72f	AcceptabilityJudgment	129	Wrong	3054
2b32edc168af0561adaba5ad874fe72f	AcceptabilityJudgment	130	Wrong	1312
2b32edc168af0561adaba5ad874fe72f	AcceptabilityJudgment	131	Wrong	1905
2b32edc168af0561adaba5ad874fe72f	AcceptabilityJudgment	132	Wrong	2624
2b32edc168af0561adaba5ad874fe72f	AcceptabilityJudgment	133	Correct	1847
2b32edc168af0561adaba5ad874fe72f	AcceptabilityJudgment	134	Wrong	1095
2e585872e08159852fdcf21a489870d5	Form	7	intro	age	27
2e585872e08159852fdcf21a489870d5	Form	7	intro	country1	Αθήνα
2e585872e08159852fdcf21a489870d5	Form	7	intro	country2	Δράμα
2e585872e08159852fdcf21a489870d5	Form	7	intro	education	Πτυχίο ΤΕΙ
2e585872e08159852fdcf21a489870d5	Form	7	intro	handedness	right
2e585872e08159852fdcf21a489870d5	Form	7	intro	sex	female
2e585872e08159852fdcf21a489870d5	AcceptabilityJudgment	81	Neither correct nor wrong	2558
2e585872e08159852fdcf21a489870d5	AcceptabilityJudgment	82	Wrong	3681
2e585872e08159852fdcf21a489870d5	AcceptabilityJudgment	83	Correct	5280
2e585872e08159852fdcf21a489870d5	AcceptabilityJudgment	84	Correct	6696
2e585872e08159852fdcf21a489870d5	AcceptabilityJudgment	85	Correct	3085
2e585872e08159852fdcf21a489870d5	AcceptabilityJudgment	86	Neither correct nor wrong	4160
2e585872e08159852fdcf21a489870d5	AcceptabilityJudgment	87	Neither correct nor wrong	3561
2e585872e08159852fdcf21a489870d5	AcceptabilityJudgment	88	Neither correct nor wrong	3513
2e585872e08159852fdcf21a489870d5	AcceptabilityJudgment	89	Neither correct nor wrong	2693
2e585872e08159852fdcf21a489870d5	AcceptabilityJudgment	90	Neither correct nor wrong	1860
2e585872e08159852fdcf21a489870d5	AcceptabilityJudgment	91	Neither correct nor wrong	2321
2e585872e08159852fdcf21a489870d5	AcceptabilityJudgment	92	Neither correct nor wrong	2986
2e585872e08159852fdcf21a489870d5	AcceptabilityJudgment	93	Neither correct nor wrong	2210
2e585872e08159852fdcf21a489870d5	AcceptabilityJudgment	94	Neither correct nor wrong	1955
2e585872e08159852fdcf21a489870d5	AcceptabilityJudgment	95	Neither correct nor wrong	5511
2e585872e08159852fdcf21a489870d5	AcceptabilityJudgment	96	Correct	3618
2e585872e08159852fdcf21a489870d5	AcceptabilityJudgment	97	Correct	3287
2e585872e08159852fdcf21a489870d5	AcceptabilityJudgment	98	Neither correct nor wrong	2303
2e585872e08159852fdcf21a489870d5	AcceptabilityJudgment	99	Correct	3188
2e585872e08159852fdcf21a489870d5	AcceptabilityJudgment	100	Correct	3919
2e585872e08159852fdcf21a489870d5	AcceptabilityJudgment	101	Correct	2988
2e585872e08159852fdcf21a489870d5	AcceptabilityJudgment	102	Correct	2618
2e585872e08159852fdcf21a489870d5	AcceptabilityJudgment	103	Wrong	1936
2e585872e08159852fdcf21a489870d5	AcceptabilityJudgment	104	Correct	5007
2e585872e08159852fdcf21a489870d5	AcceptabilityJudgment	105	Correct	3498
2e585872e08159852fdcf21a489870d5	AcceptabilityJudgment	106	Correct	4252
2e585872e08159852fdcf21a489870d5	AcceptabilityJudgment	107	Correct	3172
2e585872e08159852fdcf21a489870d5	AcceptabilityJudgment	108	Wrong	3266
2e585872e08159852fdcf21a489870d5	AcceptabilityJudgment	109	Wrong	3094
2e585872e08159852fdcf21a489870d5	AcceptabilityJudgment	110	Wrong	5924
2e585872e08159852fdcf21a489870d5	AcceptabilityJudgment	111	Wrong	2484
2e585872e08159852fdcf21a489870d5	AcceptabilityJudgment	112	Wrong	6102
2e585872e08159852fdcf21a489870d5	AcceptabilityJudgment	113	Correct	2534
2e585872e08159852fdcf21a489870d5	AcceptabilityJudgment	114	Wrong	3059
2e585872e08159852fdcf21a489870d5	AcceptabilityJudgment	115	Wrong	4441
2e585872e08159852fdcf21a489870d5	AcceptabilityJudgment	116	Wrong	2658
2e585872e08159852fdcf21a489870d5	AcceptabilityJudgment	117	Wrong	2878
2e585872e08159852fdcf21a489870d5	AcceptabilityJudgment	118	Wrong	2591
2e585872e08159852fdcf21a489870d5	AcceptabilityJudgment	119	Wrong	1987
2e585872e08159852fdcf21a489870d5	AcceptabilityJudgment	120	Wrong	2853
2e585872e08159852fdcf21a489870d5	AcceptabilityJudgment	121	Wrong	4116
2e585872e08159852fdcf21a489870d5	AcceptabilityJudgment	122	Wrong	3145
2e585872e08159852fdcf21a489870d5	AcceptabilityJudgment	123	Wrong	3780
2e585872e08159852fdcf21a489870d5	AcceptabilityJudgment	124	Wrong	3726
2e585872e08159852fdcf21a489870d5	AcceptabilityJudgment	125	Wrong	4063
2e585872e08159852fdcf21a489870d5	AcceptabilityJudgment	126	Wrong	4570
2e585872e08159852fdcf21a489870d5	AcceptabilityJudgment	127	Correct	3351
2e585872e08159852fdcf21a489870d5	AcceptabilityJudgment	128	Wrong	5143
2e585872e08159852fdcf21a489870d5	AcceptabilityJudgment	129	Wrong	6654
2e585872e08159852fdcf21a489870d5	AcceptabilityJudgment	130	Wrong	3648
2e585872e08159852fdcf21a489870d5	AcceptabilityJudgment	131	Wrong	3614
2e585872e08159852fdcf21a489870d5	AcceptabilityJudgment	132	Wrong	3833
2e585872e08159852fdcf21a489870d5	AcceptabilityJudgment	133	Wrong	4471
2e585872e08159852fdcf21a489870d5	AcceptabilityJudgment	134	Wrong	2335
313ac7af35b86e9e1ae8b51b2fff662a	Form	7	intro	age	52
313ac7af35b86e9e1ae8b51b2fff662a	Form	7	intro	country1	Καλυθιές Ρόδου
313ac7af35b86e9e1ae8b51b2fff662a	Form	7	intro	country2	Φαληράκι Ρόδου
313ac7af35b86e9e1ae8b51b2fff662a	Form	7	intro	education	AEI
313ac7af35b86e9e1ae8b51b2fff662a	Form	7	intro	handedness	left
313ac7af35b86e9e1ae8b51b2fff662a	Form	7	intro	sex	male
313ac7af35b86e9e1ae8b51b2fff662a	AcceptabilityJudgment	81	Correct	1567
313ac7af35b86e9e1ae8b51b2fff662a	AcceptabilityJudgment	82	Correct	4536
313ac7af35b86e9e1ae8b51b2fff662a	AcceptabilityJudgment	83	Correct	1962
313ac7af35b86e9e1ae8b51b2fff662a	AcceptabilityJudgment	84	Correct	4086
313ac7af35b86e9e1ae8b51b2fff662a	AcceptabilityJudgment	85	Correct	1876
313ac7af35b86e9e1ae8b51b2fff662a	AcceptabilityJudgment	86	Correct	3165
313ac7af35b86e9e1ae8b51b2fff662a	AcceptabilityJudgment	87	Correct	2013
313ac7af35b86e9e1ae8b51b2fff662a	AcceptabilityJudgment	88	Correct	3337
313ac7af35b86e9e1ae8b51b2fff662a	AcceptabilityJudgment	89	Correct	4765
313ac7af35b86e9e1ae8b51b2fff662a	AcceptabilityJudgment	90	Correct	2325
313ac7af35b86e9e1ae8b51b2fff662a	AcceptabilityJudgment	91	Correct	1847
313ac7af35b86e9e1ae8b51b2fff662a	AcceptabilityJudgment	92	Neither correct nor wrong	11868
313ac7af35b86e9e1ae8b51b2fff662a	AcceptabilityJudgment	93	Correct	1627
313ac7af35b86e9e1ae8b51b2fff662a	AcceptabilityJudgment	94	Correct	1715
313ac7af35b86e9e1ae8b51b2fff662a	AcceptabilityJudgment	95	Correct	3238
313ac7af35b86e9e1ae8b51b2fff662a	AcceptabilityJudgment	96	Correct	2516
313ac7af35b86e9e1ae8b51b2fff662a	AcceptabilityJudgment	97	Correct	1714
313ac7af35b86e9e1ae8b51b2fff662a	AcceptabilityJudgment	98	Correct	2297
313ac7af35b86e9e1ae8b51b2fff662a	AcceptabilityJudgment	99	Correct	4378
313ac7af35b86e9e1ae8b51b2fff662a	AcceptabilityJudgment	100	Correct	1466
313ac7af35b86e9e1ae8b51b2fff662a	AcceptabilityJudgment	101	Correct	1872
313ac7af35b86e9e1ae8b51b2fff662a	AcceptabilityJudgment	102	Correct	1458
313ac7af35b86e9e1ae8b51b2fff662a	AcceptabilityJudgment	103	Correct	1298
313ac7af35b86e9e1ae8b51b2fff662a	AcceptabilityJudgment	104	Correct	2635
313ac7af35b86e9e1ae8b51b2fff662a	AcceptabilityJudgment	105	Correct	1584
313ac7af35b86e9e1ae8b51b2fff662a	AcceptabilityJudgment	106	Correct	1808
313ac7af35b86e9e1ae8b51b2fff662a	AcceptabilityJudgment	107	Correct	2177
313ac7af35b86e9e1ae8b51b2fff662a	AcceptabilityJudgment	108	Wrong	1660
313ac7af35b86e9e1ae8b51b2fff662a	AcceptabilityJudgment	109	Wrong	1841
313ac7af35b86e9e1ae8b51b2fff662a	AcceptabilityJudgment	110	Wrong	2531
313ac7af35b86e9e1ae8b51b2fff662a	AcceptabilityJudgment	111	Wrong	1654
313ac7af35b86e9e1ae8b51b2fff662a	AcceptabilityJudgment	112	Wrong	1543
313ac7af35b86e9e1ae8b51b2fff662a	AcceptabilityJudgment	113	Wrong	1853
313ac7af35b86e9e1ae8b51b2fff662a	AcceptabilityJudgment	114	Wrong	3710
313ac7af35b86e9e1ae8b51b2fff662a	AcceptabilityJudgment	115	Wrong	2788
313ac7af35b86e9e1ae8b51b2fff662a	AcceptabilityJudgment	116	Wrong	1594
313ac7af35b86e9e1ae8b51b2fff662a	AcceptabilityJudgment	117	Wrong	1848
313ac7af35b86e9e1ae8b51b2fff662a	AcceptabilityJudgment	118	Correct	2721
313ac7af35b86e9e1ae8b51b2fff662a	AcceptabilityJudgment	119	Wrong	1212
313ac7af35b86e9e1ae8b51b2fff662a	AcceptabilityJudgment	120	Wrong	1987
313ac7af35b86e9e1ae8b51b2fff662a	AcceptabilityJudgment	121	Wrong	1621
313ac7af35b86e9e1ae8b51b2fff662a	AcceptabilityJudgment	122	Wrong	1518
313ac7af35b86e9e1ae8b51b2fff662a	AcceptabilityJudgment	123	Wrong	2229
313ac7af35b86e9e1ae8b51b2fff662a	AcceptabilityJudgment	124	Wrong	1693
313ac7af35b86e9e1ae8b51b2fff662a	AcceptabilityJudgment	125	Wrong	1843
313ac7af35b86e9e1ae8b51b2fff662a	AcceptabilityJudgment	126	Wrong	1983
313ac7af35b86e9e1ae8b51b2fff662a	AcceptabilityJudgment	127	Wrong	2300
313ac7af35b86e9e1ae8b51b2fff662a	AcceptabilityJudgment	128	Wrong	1735
313ac7af35b86e9e1ae8b51b2fff662a	AcceptabilityJudgment	129	Wrong	3413
313ac7af35b86e9e1ae8b51b2fff662a	AcceptabilityJudgment	130	Wrong	1565
313ac7af35b86e9e1ae8b51b2fff662a	AcceptabilityJudgment	131	Wrong	1883
313ac7af35b86e9e1ae8b51b2fff662a	AcceptabilityJudgment	132	Wrong	1658
313ac7af35b86e9e1ae8b51b2fff662a	AcceptabilityJudgment	133	Wrong	5491
313ac7af35b86e9e1ae8b51b2fff662a	AcceptabilityJudgment	134	Wrong	3290
31e6496931b3c5161057a3820a8435f1	Form	7	intro	age	23
31e6496931b3c5161057a3820a8435f1	Form	7	intro	country1	Καλαμάτα%2C Ελλάδα
31e6496931b3c5161057a3820a8435f1	Form	7	intro	country2	Καλαμάτα%2C Ελλάδα
31e6496931b3c5161057a3820a8435f1	Form	7	intro	education	Πτυχίο Πανεπιστημίου
31e6496931b3c5161057a3820a8435f1	Form	7	intro	handedness	right
31e6496931b3c5161057a3820a8435f1	Form	7	intro	sex	female
31e6496931b3c5161057a3820a8435f1	AcceptabilityJudgment	81	Correct	2990
31e6496931b3c5161057a3820a8435f1	AcceptabilityJudgment	82	Correct	1330
31e6496931b3c5161057a3820a8435f1	AcceptabilityJudgment	83	Correct	4364
31e6496931b3c5161057a3820a8435f1	AcceptabilityJudgment	84	Correct	2737
31e6496931b3c5161057a3820a8435f1	AcceptabilityJudgment	85	Correct	11399
31e6496931b3c5161057a3820a8435f1	AcceptabilityJudgment	86	Correct	1941
31e6496931b3c5161057a3820a8435f1	AcceptabilityJudgment	87	Neither correct nor wrong	6405
31e6496931b3c5161057a3820a8435f1	AcceptabilityJudgment	88	Neither correct nor wrong	13490
31e6496931b3c5161057a3820a8435f1	AcceptabilityJudgment	89	Correct	1918
31e6496931b3c5161057a3820a8435f1	AcceptabilityJudgment	90	Correct	4270
31e6496931b3c5161057a3820a8435f1	AcceptabilityJudgment	91	Correct	8372
31e6496931b3c5161057a3820a8435f1	AcceptabilityJudgment	92	Correct	1341
31e6496931b3c5161057a3820a8435f1	AcceptabilityJudgment	93	Correct	1677
[truncated: 6,401 more rows]
