# Supplementary material for: Universal linguistic hierarchies are not innately wired. Evidence from multiple adjectives
Source: PeerJ. 2019 Aug 1;7:e7438. doi: 10.7717/peerj.7438 (PMC6679903; doi:10.7717/peerj.7438)
Supplement: Supplemental Information 3 [file peerj-07-7438-s003.txt]

Participant ID;type of question;number of question;response on the acceptability judgment scale;reaction times in milliseconds

0118ad6bcd31f187154c2ed1344cd57b;Form;7;age;28;
0118ad6bcd31f187154c2ed1344cd57b;Form;7;country1;Λάρνακα;
0118ad6bcd31f187154c2ed1344cd57b;Form;7;country2;Πάφος;
0118ad6bcd31f187154c2ed1344cd57b;Form;7;education;Μεταπτυχιακό δίπλωμα;
0118ad6bcd31f187154c2ed1344cd57b;Form;7;handedness;right;
0118ad6bcd31f187154c2ed1344cd57b;Form;7;sex;male;
0118ad6bcd31f187154c2ed1344cd57b;AcceptabilityJudgment;84;Correct;1588
0118ad6bcd31f187154c2ed1344cd57b;AcceptabilityJudgment;85;Correct;1262
0118ad6bcd31f187154c2ed1344cd57b;AcceptabilityJudgment;86;Correct;1548
0118ad6bcd31f187154c2ed1344cd57b;AcceptabilityJudgment;87;Correct;948
0118ad6bcd31f187154c2ed1344cd57b;AcceptabilityJudgment;88;Correct;1068
0118ad6bcd31f187154c2ed1344cd57b;AcceptabilityJudgment;89;Correct;2956
0118ad6bcd31f187154c2ed1344cd57b;AcceptabilityJudgment;90;Correct;870
0118ad6bcd31f187154c2ed1344cd57b;AcceptabilityJudgment;91;Correct;2076
0118ad6bcd31f187154c2ed1344cd57b;AcceptabilityJudgment;92;Correct;1148
0118ad6bcd31f187154c2ed1344cd57b;AcceptabilityJudgment;93;Correct;1964
0118ad6bcd31f187154c2ed1344cd57b;AcceptabilityJudgment;94;Correct;1796
0118ad6bcd31f187154c2ed1344cd57b;AcceptabilityJudgment;95;Correct;1366
0118ad6bcd31f187154c2ed1344cd57b;AcceptabilityJudgment;96;Correct;1644
0118ad6bcd31f187154c2ed1344cd57b;AcceptabilityJudgment;97;Correct;1142
0118ad6bcd31f187154c2ed1344cd57b;AcceptabilityJudgment;98;Correct;1028
0118ad6bcd31f187154c2ed1344cd57b;AcceptabilityJudgment;99;Correct;878
0118ad6bcd31f187154c2ed1344cd57b;AcceptabilityJudgment;100;Correct;1452
0118ad6bcd31f187154c2ed1344cd57b;AcceptabilityJudgment;101;Correct;1796
0118ad6bcd31f187154c2ed1344cd57b;AcceptabilityJudgment;102;Correct;1020
0118ad6bcd31f187154c2ed1344cd57b;AcceptabilityJudgment;103;Correct;1324
0118ad6bcd31f187154c2ed1344cd57b;AcceptabilityJudgment;104;Correct;1902
0118ad6bcd31f187154c2ed1344cd57b;AcceptabilityJudgment;105;Correct;2678
0118ad6bcd31f187154c2ed1344cd57b;AcceptabilityJudgment;106;Correct;1198
0118ad6bcd31f187154c2ed1344cd57b;AcceptabilityJudgment;107;Correct;1732
0118ad6bcd31f187154c2ed1344cd57b;AcceptabilityJudgment;108;Correct;1140
0118ad6bcd31f187154c2ed1344cd57b;AcceptabilityJudgment;109;Correct;1420
0118ad6bcd31f187154c2ed1344cd57b;AcceptabilityJudgment;110;Correct;1388
0118ad6bcd31f187154c2ed1344cd57b;AcceptabilityJudgment;111;Wrong;1156
0118ad6bcd31f187154c2ed1344cd57b;AcceptabilityJudgment;112;Wrong;1660
0118ad6bcd31f187154c2ed1344cd57b;AcceptabilityJudgment;113;Wrong;1628
0118ad6bcd31f187154c2ed1344cd57b;AcceptabilityJudgment;114;Wrong;1644
0118ad6bcd31f187154c2ed1344cd57b;AcceptabilityJudgment;115;Wrong;1284
0118ad6bcd31f187154c2ed1344cd57b;AcceptabilityJudgment;116;Correct;1100
0118ad6bcd31f187154c2ed1344cd57b;AcceptabilityJudgment;117;Wrong;1308
0118ad6bcd31f187154c2ed1344cd57b;AcceptabilityJudgment;118;Wrong;1652
0118ad6bcd31f187154c2ed1344cd57b;AcceptabilityJudgment;119;Wrong;2284
0118ad6bcd31f187154c2ed1344cd57b;AcceptabilityJudgment;120;Wrong;1236
0118ad6bcd31f187154c2ed1344cd57b;AcceptabilityJudgment;121;Wrong;2148
0118ad6bcd31f187154c2ed1344cd57b;AcceptabilityJudgment;122;Wrong;1716
0118ad6bcd31f187154c2ed1344cd57b;AcceptabilityJudgment;123;Wrong;1324
0118ad6bcd31f187154c2ed1344cd57b;AcceptabilityJudgment;124;Wrong;1620
0118ad6bcd31f187154c2ed1344cd57b;AcceptabilityJudgment;125;Wrong;1396
0118ad6bcd31f187154c2ed1344cd57b;AcceptabilityJudgment;126;Wrong;2620
0118ad6bcd31f187154c2ed1344cd57b;AcceptabilityJudgment;127;Wrong;1444
0118ad6bcd31f187154c2ed1344cd57b;AcceptabilityJudgment;128;Wrong;1182
0118ad6bcd31f187154c2ed1344cd57b;AcceptabilityJudgment;129;Wrong;1404
0118ad6bcd31f187154c2ed1344cd57b;AcceptabilityJudgment;130;Wrong;1340
0118ad6bcd31f187154c2ed1344cd57b;AcceptabilityJudgment;131;Wrong;1908
0118ad6bcd31f187154c2ed1344cd57b;AcceptabilityJudgment;132;Wrong;1540
0118ad6bcd31f187154c2ed1344cd57b;AcceptabilityJudgment;133;Wrong;1060
0118ad6bcd31f187154c2ed1344cd57b;AcceptabilityJudgment;134;Wrong;1356
0118ad6bcd31f187154c2ed1344cd57b;AcceptabilityJudgment;135;Wrong;1602
0118ad6bcd31f187154c2ed1344cd57b;AcceptabilityJudgment;136;Wrong;1468
0118ad6bcd31f187154c2ed1344cd57b;AcceptabilityJudgment;137;Wrong;1564
0118ad6bcd31f187154c2ed1344cd57b;AcceptabilityJudgment;222;Correct;2180
0118ad6bcd31f187154c2ed1344cd57b;AcceptabilityJudgment;223;Correct;2410
0118ad6bcd31f187154c2ed1344cd57b;AcceptabilityJudgment;224;Correct;1844
0118ad6bcd31f187154c2ed1344cd57b;AcceptabilityJudgment;225;Correct;2284
0118ad6bcd31f187154c2ed1344cd57b;AcceptabilityJudgment;226;Correct;2900
0118ad6bcd31f187154c2ed1344cd57b;AcceptabilityJudgment;227;Correct;2138
0118ad6bcd31f187154c2ed1344cd57b;AcceptabilityJudgment;228;Correct;1580
0118ad6bcd31f187154c2ed1344cd57b;AcceptabilityJudgment;229;Correct;1492
0118ad6bcd31f187154c2ed1344cd57b;AcceptabilityJudgment;230;Correct;2786
0118ad6bcd31f187154c2ed1344cd57b;AcceptabilityJudgment;231;Correct;1396
0118ad6bcd31f187154c2ed1344cd57b;AcceptabilityJudgment;232;Correct;1622
0118ad6bcd31f187154c2ed1344cd57b;AcceptabilityJudgment;233;Correct;1724
0118ad6bcd31f187154c2ed1344cd57b;AcceptabilityJudgment;234;Correct;1108
0118ad6bcd31f187154c2ed1344cd57b;AcceptabilityJudgment;235;Correct;1484
0118ad6bcd31f187154c2ed1344cd57b;AcceptabilityJudgment;236;Correct;1118
0118ad6bcd31f187154c2ed1344cd57b;AcceptabilityJudgment;237;Correct;2780
0118ad6bcd31f187154c2ed1344cd57b;AcceptabilityJudgment;238;Correct;1420
0118ad6bcd31f187154c2ed1344cd57b;AcceptabilityJudgment;239;Correct;1924
0118ad6bcd31f187154c2ed1344cd57b;AcceptabilityJudgment;240;Correct;1100
0118ad6bcd31f187154c2ed1344cd57b;AcceptabilityJudgment;241;Correct;1180
0118ad6bcd31f187154c2ed1344cd57b;AcceptabilityJudgment;242;Correct;1660
0118ad6bcd31f187154c2ed1344cd57b;AcceptabilityJudgment;243;Correct;1218
0118ad6bcd31f187154c2ed1344cd57b;AcceptabilityJudgment;244;Correct;1316
0118ad6bcd31f187154c2ed1344cd57b;AcceptabilityJudgment;245;Correct;1284
0118ad6bcd31f187154c2ed1344cd57b;AcceptabilityJudgment;246;Correct;1212
0118ad6bcd31f187154c2ed1344cd57b;AcceptabilityJudgment;247;Correct;1724
0118ad6bcd31f187154c2ed1344cd57b;AcceptabilityJudgment;248;Correct;1996
0118ad6bcd31f187154c2ed1344cd57b;AcceptabilityJudgment;249;Wrong;2484
0118ad6bcd31f187154c2ed1344cd57b;AcceptabilityJudgment;250;Wrong;1764
0118ad6bcd31f187154c2ed1344cd57b;AcceptabilityJudgment;251;Wrong;2948
0118ad6bcd31f187154c2ed1344cd57b;AcceptabilityJudgment;252;Wrong;2156
0118ad6bcd31f187154c2ed1344cd57b;AcceptabilityJudgment;253;Wrong;1950
0118ad6bcd31f187154c2ed1344cd57b;AcceptabilityJudgment;254;Neither correct nor wrong;2466
0118ad6bcd31f187154c2ed1344cd57b;AcceptabilityJudgment;255;Wrong;1396
0118ad6bcd31f187154c2ed1344cd57b;AcceptabilityJudgment;256;Wrong;1252
0118ad6bcd31f187154c2ed1344cd57b;AcceptabilityJudgment;257;Wrong;2284
0118ad6bcd31f187154c2ed1344cd57b;AcceptabilityJudgment;258;Wrong;1420
0118ad6bcd31f187154c2ed1344cd57b;AcceptabilityJudgment;259;Wrong;2188
0118ad6bcd31f187154c2ed1344cd57b;AcceptabilityJudgment;260;Wrong;1340
0118ad6bcd31f187154c2ed1344cd57b;AcceptabilityJudgment;261;Neither correct nor wrong;4364
0118ad6bcd31f187154c2ed1344cd57b;AcceptabilityJudgment;262;Wrong;2118
0118ad6bcd31f187154c2ed1344cd57b;AcceptabilityJudgment;263;Wrong;1966
0118ad6bcd31f187154c2ed1344cd57b;AcceptabilityJudgment;264;Wrong;2044
0118ad6bcd31f187154c2ed1344cd57b;AcceptabilityJudgment;265;Wrong;2124
0118ad6bcd31f187154c2ed1344cd57b;AcceptabilityJudgment;266;Wrong;3180
0118ad6bcd31f187154c2ed1344cd57b;AcceptabilityJudgment;267;Wrong;2002
0118ad6bcd31f187154c2ed1344cd57b;AcceptabilityJudgment;268;Wrong;2860
0118ad6bcd31f187154c2ed1344cd57b;AcceptabilityJudgment;269;Wrong;1690
0118ad6bcd31f187154c2ed1344cd57b;AcceptabilityJudgment;270;Correct;1532
0118ad6bcd31f187154c2ed1344cd57b;AcceptabilityJudgment;271;Neither correct nor wrong;5564
0118ad6bcd31f187154c2ed1344cd57b;AcceptabilityJudgment;272;Wrong;2116
0118ad6bcd31f187154c2ed1344cd57b;AcceptabilityJudgment;273;Wrong;2234
0118ad6bcd31f187154c2ed1344cd57b;AcceptabilityJudgment;274;Wrong;2924
0118ad6bcd31f187154c2ed1344cd57b;AcceptabilityJudgment;275;Neither correct nor wrong;2058
09251c0cb8fa8808513ba5beb497f569;Form;7;age;20;
09251c0cb8fa8808513ba5beb497f569;Form;7;country1;Λευκωσία;
09251c0cb8fa8808513ba5beb497f569;Form;7;country2;Λευκωσία;
09251c0cb8fa8808513ba5beb497f569;Form;7;education;κάνω τώρα 1ο πτυχίο;
09251c0cb8fa8808513ba5beb497f569;Form;7;handedness;right;
09251c0cb8fa8808513ba5beb497f569;Form;7;sex;female;
09251c0cb8fa8808513ba5beb497f569;AcceptabilityJudgment;84;Correct;3918
09251c0cb8fa8808513ba5beb497f569;AcceptabilityJudgment;85;Neither correct nor wrong;7228
09251c0cb8fa8808513ba5beb497f569;AcceptabilityJudgment;86;Correct;1872
09251c0cb8fa8808513ba5beb497f569;AcceptabilityJudgment;87;Neither correct nor wrong;6970
09251c0cb8fa8808513ba5beb497f569;AcceptabilityJudgment;88;Correct;3480
09251c0cb8fa8808513ba5beb497f569;AcceptabilityJudgment;89;Correct;2284
09251c0cb8fa8808513ba5beb497f569;AcceptabilityJudgment;90;Correct;5168
09251c0cb8fa8808513ba5beb497f569;AcceptabilityJudgment;91;Correct;1797
09251c0cb8fa8808513ba5beb497f569;AcceptabilityJudgment;92;Correct;2337
09251c0cb8fa8808513ba5beb497f569;AcceptabilityJudgment;93;Correct;2300
09251c0cb8fa8808513ba5beb497f569;AcceptabilityJudgment;94;Correct;1957
09251c0cb8fa8808513ba5beb497f569;AcceptabilityJudgment;95;Correct;2409
09251c0cb8fa8808513ba5beb497f569;AcceptabilityJudgment;96;Correct;1986
09251c0cb8fa8808513ba5beb497f569;AcceptabilityJudgment;97;Correct;1547
09251c0cb8fa8808513ba5beb497f569;AcceptabilityJudgment;98;Correct;2902
09251c0cb8fa8808513ba5beb497f569;AcceptabilityJudgment;99;Correct;2193
09251c0cb8fa8808513ba5beb497f569;AcceptabilityJudgment;100;Correct;4571
09251c0cb8fa8808513ba5beb497f569;AcceptabilityJudgment;101;Correct;2023
09251c0cb8fa8808513ba5beb497f569;AcceptabilityJudgment;102;Correct;2833
09251c0cb8fa8808513ba5beb497f569;AcceptabilityJudgment;103;Correct;4709
09251c0cb8fa8808513ba5beb497f569;AcceptabilityJudgment;104;Correct;2484
09251c0cb8fa8808513ba5beb497f569;AcceptabilityJudgment;105;Neither correct nor wrong;2326
09251c0cb8fa8808513ba5beb497f569;AcceptabilityJudgment;106;Correct;1566
09251c0cb8fa8808513ba5beb497f569;AcceptabilityJudgment;107;Neither correct nor wrong;5187
09251c0cb8fa8808513ba5beb497f569;AcceptabilityJudgment;108;Correct;2098
09251c0cb8fa8808513ba5beb497f569;AcceptabilityJudgment;109;Correct;1739
09251c0cb8fa8808513ba5beb497f569;AcceptabilityJudgment;110;Correct;2580
09251c0cb8fa8808513ba5beb497f569;AcceptabilityJudgment;111;Wrong;1710
09251c0cb8fa8808513ba5beb497f569;AcceptabilityJudgment;112;Wrong;2015
09251c0cb8fa8808513ba5beb497f569;AcceptabilityJudgment;113;Wrong;1938
09251c0cb8fa8808513ba5beb497f569;AcceptabilityJudgment;114;Wrong;2427
09251c0cb8fa8808513ba5beb497f569;AcceptabilityJudgment;115;Wrong;7008
09251c0cb8fa8808513ba5beb497f569;AcceptabilityJudgment;116;Correct;2359
09251c0cb8fa8808513ba5beb497f569;AcceptabilityJudgment;117;Wrong;2404
09251c0cb8fa8808513ba5beb497f569;AcceptabilityJudgment;118;Wrong;1984
09251c0cb8fa8808513ba5beb497f569;AcceptabilityJudgment;119;Wrong;4058
09251c0cb8fa8808513ba5beb497f569;AcceptabilityJudgment;120;Wrong;1450
09251c0cb8fa8808513ba5beb497f569;AcceptabilityJudgment;121;Wrong;2499
09251c0cb8fa8808513ba5beb497f569;AcceptabilityJudgment;122;Wrong;2246
09251c0cb8fa8808513ba5beb497f569;AcceptabilityJudgment;123;Wrong;2746
09251c0cb8fa8808513ba5beb497f569;AcceptabilityJudgment;124;Wrong;2458
09251c0cb8fa8808513ba5beb497f569;AcceptabilityJudgment;125;Wrong;2739
09251c0cb8fa8808513ba5beb497f569;AcceptabilityJudgment;126;Wrong;1905
09251c0cb8fa8808513ba5beb497f569;AcceptabilityJudgment;127;Wrong;1954
09251c0cb8fa8808513ba5beb497f569;AcceptabilityJudgment;128;Wrong;2318
09251c0cb8fa8808513ba5beb497f569;AcceptabilityJudgment;129;Wrong;2173
09251c0cb8fa8808513ba5beb497f569;AcceptabilityJudgment;130;Wrong;2419
09251c0cb8fa8808513ba5beb497f569;AcceptabilityJudgment;131;Wrong;3697
09251c0cb8fa8808513ba5beb497f569;AcceptabilityJudgment;132;Wrong;1700
09251c0cb8fa8808513ba5beb497f569;AcceptabilityJudgment;133;Wrong;1719
09251c0cb8fa8808513ba5beb497f569;AcceptabilityJudgment;134;Neither correct nor wrong;2659
09251c0cb8fa8808513ba5beb497f569;AcceptabilityJudgment;135;Wrong;2082
09251c0cb8fa8808513ba5beb497f569;AcceptabilityJudgment;136;Correct;2236
09251c0cb8fa8808513ba5beb497f569;AcceptabilityJudgment;137;Wrong;1242
09251c0cb8fa8808513ba5beb497f569;AcceptabilityJudgment;222;Correct;2087
09251c0cb8fa8808513ba5beb497f569;AcceptabilityJudgment;223;Correct;2455
09251c0cb8fa8808513ba5beb497f569;AcceptabilityJudgment;224;Correct;2803
09251c0cb8fa8808513ba5beb497f569;AcceptabilityJudgment;225;Wrong;4432
09251c0cb8fa8808513ba5beb497f569;AcceptabilityJudgment;226;Correct;2129
09251c0cb8fa8808513ba5beb497f569;AcceptabilityJudgment;227;Correct;4402
09251c0cb8fa8808513ba5beb497f569;AcceptabilityJudgment;228;Correct;1536
09251c0cb8fa8808513ba5beb497f569;AcceptabilityJudgment;229;Correct;2768
09251c0cb8fa8808513ba5beb497f569;AcceptabilityJudgment;230;Correct;1301
09251c0cb8fa8808513ba5beb497f569;AcceptabilityJudgment;231;Correct;1690
09251c0cb8fa8808513ba5beb497f569;AcceptabilityJudgment;232;Correct;1250
09251c0cb8fa8808513ba5beb497f569;AcceptabilityJudgment;233;Correct;2331
09251c0cb8fa8808513ba5beb497f569;AcceptabilityJudgment;234;Correct;1668
09251c0cb8fa8808513ba5beb497f569;AcceptabilityJudgment;235;Correct;1456
09251c0cb8fa8808513ba5beb497f569;AcceptabilityJudgment;236;Neither correct nor wrong;2281
09251c0cb8fa8808513ba5beb497f569;AcceptabilityJudgment;237;Correct;1567
09251c0cb8fa8808513ba5beb497f569;AcceptabilityJudgment;238;Correct;1569
09251c0cb8fa8808513ba5beb497f569;AcceptabilityJudgment;239;Correct;2235
09251c0cb8fa8808513ba5beb497f569;AcceptabilityJudgment;240;Correct;1395
09251c0cb8fa8808513ba5beb497f569;AcceptabilityJudgment;241;Correct;1393
09251c0cb8fa8808513ba5beb497f569;AcceptabilityJudgment;242;Correct;1308
09251c0cb8fa8808513ba5beb497f569;AcceptabilityJudgment;243;Correct;1266
09251c0cb8fa8808513ba5beb497f569;AcceptabilityJudgment;244;Correct;1668
09251c0cb8fa8808513ba5beb497f569;AcceptabilityJudgment;245;Correct;3333
09251c0cb8fa8808513ba5beb497f569;AcceptabilityJudgment;246;Correct;4539
09251c0cb8fa8808513ba5beb497f569;AcceptabilityJudgment;247;Correct;2596
09251c0cb8fa8808513ba5beb497f569;AcceptabilityJudgment;248;Correct;1751
09251c0cb8fa8808513ba5beb497f569;AcceptabilityJudgment;249;Wrong;5064
09251c0cb8fa8808513ba5beb497f569;AcceptabilityJudgment;250;Wrong;1567
09251c0cb8fa8808513ba5beb497f569;AcceptabilityJudgment;251;Wrong;1864
09251c0cb8fa8808513ba5beb497f569;AcceptabilityJudgment;252;Wrong;3522
09251c0cb8fa8808513ba5beb497f569;AcceptabilityJudgment;253;Wrong;3135
09251c0cb8fa8808513ba5beb497f569;AcceptabilityJudgment;254;Correct;1716
09251c0cb8fa8808513ba5beb497f569;AcceptabilityJudgment;255;Wrong;2391
09251c0cb8fa8808513ba5beb497f569;AcceptabilityJudgment;256;Wrong;1574
09251c0cb8fa8808513ba5beb497f569;AcceptabilityJudgment;257;Wrong;3826
09251c0cb8fa8808513ba5beb497f569;AcceptabilityJudgment;258;Wrong;3174
09251c0cb8fa8808513ba5beb497f569;AcceptabilityJudgment;259;Wrong;2549
09251c0cb8fa8808513ba5beb497f569;AcceptabilityJudgment;260;Wrong;2150
09251c0cb8fa8808513ba5beb497f569;AcceptabilityJudgment;261;Wrong;2888
09251c0cb8fa8808513ba5beb497f569;AcceptabilityJudgment;262;Wrong;2399
09251c0cb8fa8808513ba5beb497f569;AcceptabilityJudgment;263;Wrong;2286
09251c0cb8fa8808513ba5beb497f569;AcceptabilityJudgment;264;Wrong;2435
09251c0cb8fa8808513ba5beb497f569;AcceptabilityJudgment;265;Wrong;2183
09251c0cb8fa8808513ba5beb497f569;AcceptabilityJudgment;266;Wrong;2068
09251c0cb8fa8808513ba5beb497f569;AcceptabilityJudgment;267;Wrong;1662
09251c0cb8fa8808513ba5beb497f569;AcceptabilityJudgment;268;Wrong;4743
09251c0cb8fa8808513ba5beb497f569;AcceptabilityJudgment;269;Wrong;1683
09251c0cb8fa8808513ba5beb497f569;AcceptabilityJudgment;270;Correct;2236
09251c0cb8fa8808513ba5beb497f569;AcceptabilityJudgment;271;Wrong;2174
09251c0cb8fa8808513ba5beb497f569;AcceptabilityJudgment;272;Wrong;2106
09251c0cb8fa8808513ba5beb497f569;AcceptabilityJudgment;273;Wrong;1915
09251c0cb8fa8808513ba5beb497f569;AcceptabilityJudgment;274;Correct;1372
09251c0cb8fa8808513ba5beb497f569;AcceptabilityJudgment;275;Wrong;3302
10641e1b505dda0cb82be1a8e1637c37;Form;7;age;29;
10641e1b505dda0cb82be1a8e1637c37;Form;7;country1;Λευκωσία - Κύπρος;
10641e1b505dda0cb82be1a8e1637c37;Form;7;country2;Λευκωσία - Κύπρος;
10641e1b505dda0cb82be1a8e1637c37;Form;7;education; μεταπτυχιακό;
10641e1b505dda0cb82be1a8e1637c37;Form;7;handedness;right;
10641e1b505dda0cb82be1a8e1637c37;Form;7;sex;female;
10641e1b505dda0cb82be1a8e1637c37;AcceptabilityJudgment;84;Correct;1420
10641e1b505dda0cb82be1a8e1637c37;AcceptabilityJudgment;85;Correct;1056
10641e1b505dda0cb82be1a8e1637c37;AcceptabilityJudgment;86;Correct;998
10641e1b505dda0cb82be1a8e1637c37;AcceptabilityJudgment;87;Correct;920
10641e1b505dda0cb82be1a8e1637c37;AcceptabilityJudgment;88;Correct;1056
10641e1b505dda0cb82be1a8e1637c37;AcceptabilityJudgment;89;Correct;1462
10641e1b505dda0cb82be1a8e1637c37;AcceptabilityJudgment;90;Correct;1052
10641e1b505dda0cb82be1a8e1637c37;AcceptabilityJudgment;91;Correct;2064
10641e1b505dda0cb82be1a8e1637c37;AcceptabilityJudgment;92;Correct;1382
10641e1b505dda0cb82be1a8e1637c37;AcceptabilityJudgment;93;Correct;1616
10641e1b505dda0cb82be1a8e1637c37;AcceptabilityJudgment;94;Correct;1658
10641e1b505dda0cb82be1a8e1637c37;AcceptabilityJudgment;95;Correct;1056
10641e1b505dda0cb82be1a8e1637c37;AcceptabilityJudgment;96;Correct;960
10641e1b505dda0cb82be1a8e1637c37;AcceptabilityJudgment;97;Correct;1058
10641e1b505dda0cb82be1a8e1637c37;AcceptabilityJudgment;98;Correct;1422
10641e1b505dda0cb82be1a8e1637c37;AcceptabilityJudgment;99;Correct;1248
10641e1b505dda0cb82be1a8e1637c37;AcceptabilityJudgment;100;Correct;1298
10641e1b505dda0cb82be1a8e1637c37;AcceptabilityJudgment;101;Correct;958
10641e1b505dda0cb82be1a8e1637c37;AcceptabilityJudgment;102;Correct;1534
10641e1b505dda0cb82be1a8e1637c37;AcceptabilityJudgment;103;Correct;1374
10641e1b505dda0cb82be1a8e1637c37;AcceptabilityJudgment;104;Correct;1418
10641e1b505dda0cb82be1a8e1637c37;AcceptabilityJudgment;105;Correct;1358
10641e1b505dda0cb82be1a8e1637c37;AcceptabilityJudgment;106;Correct;2140
10641e1b505dda0cb82be1a8e1637c37;AcceptabilityJudgment;107;Correct;1804
10641e1b505dda0cb82be1a8e1637c37;AcceptabilityJudgment;108;Correct;1740
10641e1b505dda0cb82be1a8e1637c37;AcceptabilityJudgment;109;Correct;1630
10641e1b505dda0cb82be1a8e1637c37;AcceptabilityJudgment;110;Correct;1214
10641e1b505dda0cb82be1a8e1637c37;AcceptabilityJudgment;111;Wrong;1148
10641e1b505dda0cb82be1a8e1637c37;AcceptabilityJudgment;112;Wrong;962
10641e1b505dda0cb82be1a8e1637c37;AcceptabilityJudgment;113;Wrong;2060
10641e1b505dda0cb82be1a8e1637c37;AcceptabilityJudgment;114;Wrong;1086
10641e1b505dda0cb82be1a8e1637c37;AcceptabilityJudgment;115;Wrong;1056
10641e1b505dda0cb82be1a8e1637c37;AcceptabilityJudgment;116;Wrong;1490
10641e1b505dda0cb82be1a8e1637c37;AcceptabilityJudgment;117;Wrong;1944
10641e1b505dda0cb82be1a8e1637c37;AcceptabilityJudgment;118;Wrong;1488
10641e1b505dda0cb82be1a8e1637c37;AcceptabilityJudgment;119;Wrong;1930
10641e1b505dda0cb82be1a8e1637c37;AcceptabilityJudgment;120;Wrong;1072
10641e1b505dda0cb82be1a8e1637c37;AcceptabilityJudgment;121;Wrong;2290
10641e1b505dda0cb82be1a8e1637c37;AcceptabilityJudgment;122;Wrong;1118
10641e1b505dda0cb82be1a8e1637c37;AcceptabilityJudgment;123;Wrong;1594
10641e1b505dda0cb82be1a8e1637c37;AcceptabilityJudgment;124;Wrong;1302
10641e1b505dda0cb82be1a8e1637c37;AcceptabilityJudgment;125;Wrong;3014
10641e1b505dda0cb82be1a8e1637c37;AcceptabilityJudgment;126;Wrong;2068
10641e1b505dda0cb82be1a8e1637c37;AcceptabilityJudgment;127;Wrong;2226
10641e1b505dda0cb82be1a8e1637c37;AcceptabilityJudgment;128;Wrong;1794
10641e1b505dda0cb82be1a8e1637c37;AcceptabilityJudgment;129;Wrong;1270
10641e1b505dda0cb82be1a8e1637c37;AcceptabilityJudgment;130;Wrong;1720
10641e1b505dda0cb82be1a8e1637c37;AcceptabilityJudgment;131;Wrong;2926
10641e1b505dda0cb82be1a8e1637c37;AcceptabilityJudgment;132;Wrong;1878
10641e1b505dda0cb82be1a8e1637c37;AcceptabilityJudgment;133;Wrong;2112
10641e1b505dda0cb82be1a8e1637c37;AcceptabilityJudgment;134;Wrong;1408
10641e1b505dda0cb82be1a8e1637c37;AcceptabilityJudgment;135;Wrong;1500
10641e1b505dda0cb82be1a8e1637c37;AcceptabilityJudgment;136;Wrong;1204
10641e1b505dda0cb82be1a8e1637c37;AcceptabilityJudgment;137;Wrong;2212
10641e1b505dda0cb82be1a8e1637c37;AcceptabilityJudgment;222;Correct;2240
10641e1b505dda0cb82be1a8e1637c37;AcceptabilityJudgment;223;Correct;2094
10641e1b505dda0cb82be1a8e1637c37;AcceptabilityJudgment;224;Correct;1962
10641e1b505dda0cb82be1a8e1637c37;AcceptabilityJudgment;225;Correct;3364
10641e1b505dda0cb82be1a8e1637c37;AcceptabilityJudgment;226;Correct;1704
10641e1b505dda0cb82be1a8e1637c37;AcceptabilityJudgment;227;Correct;2124
10641e1b505dda0cb82be1a8e1637c37;AcceptabilityJudgment;228;Correct;2142
10641e1b505dda0cb82be1a8e1637c37;AcceptabilityJudgment;229;Correct;3820
10641e1b505dda0cb82be1a8e1637c37;AcceptabilityJudgment;230;Correct;1540
10641e1b505dda0cb82be1a8e1637c37;AcceptabilityJudgment;231;Correct;2156
10641e1b505dda0cb82be1a8e1637c37;AcceptabilityJudgment;232;Correct;2186
10641e1b505dda0cb82be1a8e1637c37;AcceptabilityJudgment;233;Correct;2238
10641e1b505dda0cb82be1a8e1637c37;AcceptabilityJudgment;234;Correct;2428
10641e1b505dda0cb82be1a8e1637c37;AcceptabilityJudgment;235;Correct;5518
10641e1b505dda0cb82be1a8e1637c37;AcceptabilityJudgment;236;Correct;2006
10641e1b505dda0cb82be1a8e1637c37;AcceptabilityJudgment;237;Correct;2184
10641e1b505dda0cb82be1a8e1637c37;AcceptabilityJudgment;238;Correct;2834
10641e1b505dda0cb82be1a8e1637c37;AcceptabilityJudgment;239;Correct;1682
10641e1b505dda0cb82be1a8e1637c37;AcceptabilityJudgment;240;Correct;1636
10641e1b505dda0cb82be1a8e1637c37;AcceptabilityJudgment;241;Correct;2038
10641e1b505dda0cb82be1a8e1637c37;AcceptabilityJudgment;242;Correct;2048
10641e1b505dda0cb82be1a8e1637c37;AcceptabilityJudgment;243;Correct;2106
10641e1b505dda0cb82be1a8e1637c37;AcceptabilityJudgment;244;Correct;2452
10641e1b505dda0cb82be1a8e1637c37;AcceptabilityJudgment;245;Wrong;2130
10641e1b505dda0cb82be1a8e1637c37;AcceptabilityJudgment;246;Correct;2016
10641e1b505dda0cb82be1a8e1637c37;AcceptabilityJudgment;247;Correct;2608
10641e1b505dda0cb82be1a8e1637c37;AcceptabilityJudgment;248;Correct;1856
10641e1b505dda0cb82be1a8e1637c37;AcceptabilityJudgment;249;Wrong;2814
10641e1b505dda0cb82be1a8e1637c37;AcceptabilityJudgment;250;Wrong;2486
10641e1b505dda0cb82be1a8e1637c37;AcceptabilityJudgment;251;Wrong;2386
10641e1b505dda0cb82be1a8e1637c37;AcceptabilityJudgment;252;Wrong;2074
10641e1b505dda0cb82be1a8e1637c37;AcceptabilityJudgment;253;Wrong;4724
10641e1b505dda0cb82be1a8e1637c37;AcceptabilityJudgment;254;Wrong;1910
10641e1b505dda0cb82be1a8e1637c37;AcceptabilityJudgment;255;Wrong;1718
10641e1b505dda0cb82be1a8e1637c37;AcceptabilityJudgment;256;Wrong;2164
10641e1b505dda0cb82be1a8e1637c37;AcceptabilityJudgment;257;Wrong;1844
10641e1b505dda0cb82be1a8e1637c37;AcceptabilityJudgment;258;Wrong;2266
10641e1b505dda0cb82be1a8e1637c37;AcceptabilityJudgment;259;Wrong;3082
10641e1b505dda0cb82be1a8e1637c37;AcceptabilityJudgment;260;Wrong;2386
10641e1b505dda0cb82be1a8e1637c37;AcceptabilityJudgment;261;Wrong;2444
10641e1b505dda0cb82be1a8e1637c37;AcceptabilityJudgment;262;Wrong;2390
10641e1b505dda0cb82be1a8e1637c37;AcceptabilityJudgment;263;Wrong;2694
10641e1b505dda0cb82be1a8e1637c37;AcceptabilityJudgment;264;Wrong;2738
10641e1b505dda0cb82be1a8e1637c37;AcceptabilityJudgment;265;Wrong;2444
10641e1b505dda0cb82be1a8e1637c37;AcceptabilityJudgment;266;Wrong;1952
10641e1b505dda0cb82be1a8e1637c37;AcceptabilityJudgment;267;Wrong;2288
10641e1b505dda0cb82be1a8e1637c37;AcceptabilityJudgment;268;Wrong;2094
10641e1b505dda0cb82be1a8e1637c37;AcceptabilityJudgment;269;Wrong;2078
10641e1b505dda0cb82be1a8e1637c37;AcceptabilityJudgment;270;Wrong;2952
10641e1b505dda0cb82be1a8e1637c37;AcceptabilityJudgment;271;Wrong;2440
10641e1b505dda0cb82be1a8e1637c37;AcceptabilityJudgment;272;Wrong;2678
10641e1b505dda0cb82be1a8e1637c37;AcceptabilityJudgment;273;Wrong;1582
10641e1b505dda0cb82be1a8e1637c37;AcceptabilityJudgment;274;Wrong;3252
10641e1b505dda0cb82be1a8e1637c37;AcceptabilityJudgment;275;Wrong;2210
21dd0d72f74143f083e08841080c40c9;Form;7;age;46;
21dd0d72f74143f083e08841080c40c9;Form;7;country1;Λευκωσία;
21dd0d72f74143f083e08841080c40c9;Form;7;country2;Μόσχα;
21dd0d72f74143f083e08841080c40c9;Form;7;education;μεταπτυχιακό;
21dd0d72f74143f083e08841080c40c9;Form;7;handedness;right;
21dd0d72f74143f083e08841080c40c9;Form;7;sex;male;
21dd0d72f74143f083e08841080c40c9;AcceptabilityJudgment;84;Correct;3769
21dd0d72f74143f083e08841080c40c9;AcceptabilityJudgment;85;Correct;2980
21dd0d72f74143f083e08841080c40c9;AcceptabilityJudgment;86;Correct;1730
21dd0d72f74143f083e08841080c40c9;AcceptabilityJudgment;87;Correct;1849
21dd0d72f74143f083e08841080c40c9;AcceptabilityJudgment;88;Correct;3434
21dd0d72f74143f083e08841080c40c9;AcceptabilityJudgment;89;Correct;1930
21dd0d72f74143f083e08841080c40c9;AcceptabilityJudgment;90;Correct;4923
21dd0d72f74143f083e08841080c40c9;AcceptabilityJudgment;91;Correct;3380
21dd0d72f74143f083e08841080c40c9;AcceptabilityJudgment;92;Correct;3810
21dd0d72f74143f083e08841080c40c9;AcceptabilityJudgment;93;Correct;2288
21dd0d72f74143f083e08841080c40c9;AcceptabilityJudgment;94;Correct;1841
21dd0d72f74143f083e08841080c40c9;AcceptabilityJudgment;95;Correct;2273
21dd0d72f74143f083e08841080c40c9;AcceptabilityJudgment;96;Correct;4911
21dd0d72f74143f083e08841080c40c9;AcceptabilityJudgment;97;Correct;2832
21dd0d72f74143f083e08841080c40c9;AcceptabilityJudgment;98;Correct;1777
21dd0d72f74143f083e08841080c40c9;AcceptabilityJudgment;99;Neither correct nor wrong;2571
21dd0d72f74143f083e08841080c40c9;AcceptabilityJudgment;100;Neither correct nor wrong;3668
21dd0d72f74143f083e08841080c40c9;AcceptabilityJudgment;101;Neither correct nor wrong;3635
21dd0d72f74143f083e08841080c40c9;AcceptabilityJudgment;102;Correct;3003
21dd0d72f74143f083e08841080c40c9;AcceptabilityJudgment;103;Correct;4188
21dd0d72f74143f083e08841080c40c9;AcceptabilityJudgment;104;Correct;1280
21dd0d72f74143f083e08841080c40c9;AcceptabilityJudgment;105;Neither correct nor wrong;3379
21dd0d72f74143f083e08841080c40c9;AcceptabilityJudgment;106;Correct;4371
21dd0d72f74143f083e08841080c40c9;AcceptabilityJudgment;107;Correct;2758
21dd0d72f74143f083e08841080c40c9;AcceptabilityJudgment;108;Correct;2825
21dd0d72f74143f083e08841080c40c9;AcceptabilityJudgment;109;Correct;2513
21dd0d72f74143f083e08841080c40c9;AcceptabilityJudgment;110;Correct;1702
21dd0d72f74143f083e08841080c40c9;AcceptabilityJudgment;111;Wrong;8893
21dd0d72f74143f083e08841080c40c9;AcceptabilityJudgment;112;Wrong;5633
21dd0d72f74143f083e08841080c40c9;AcceptabilityJudgment;113;Wrong;1785
21dd0d72f74143f083e08841080c40c9;AcceptabilityJudgment;114;Wrong;2504
21dd0d72f74143f083e08841080c40c9;AcceptabilityJudgment;115;Wrong;1721
21dd0d72f74143f083e08841080c40c9;AcceptabilityJudgment;116;Wrong;7666
21dd0d72f74143f083e08841080c40c9;AcceptabilityJudgment;117;Wrong;1747
21dd0d72f74143f083e08841080c40c9;AcceptabilityJudgment;118;Wrong;3391
21dd0d72f74143f083e08841080c40c9;AcceptabilityJudgment;119;Wrong;1963
21dd0d72f74143f083e08841080c40c9;AcceptabilityJudgment;120;Wrong;1391
21dd0d72f74143f083e08841080c40c9;AcceptabilityJudgment;121;Wrong;3055
21dd0d72f74143f083e08841080c40c9;AcceptabilityJudgment;122;Wrong;1384
21dd0d72f74143f083e08841080c40c9;AcceptabilityJudgment;123;Wrong;1890
21dd0d72f74143f083e08841080c40c9;AcceptabilityJudgment;124;Wrong;3133
21dd0d72f74143f083e08841080c40c9;AcceptabilityJudgment;125;Wrong;1874
21dd0d72f74143f083e08841080c40c9;AcceptabilityJudgment;126;Wrong;4682
21dd0d72f74143f083e08841080c40c9;AcceptabilityJudgment;127;Wrong;9431
21dd0d72f74143f083e08841080c40c9;AcceptabilityJudgment;128;Wrong;3146
21dd0d72f74143f083e08841080c40c9;AcceptabilityJudgment;129;Wrong;5890
21dd0d72f74143f083e08841080c40c9;AcceptabilityJudgment;130;Wrong;2400
21dd0d72f74143f083e08841080c40c9;AcceptabilityJudgment;131;Wrong;2990
21dd0d72f74143f083e08841080c40c9;AcceptabilityJudgment;132;Wrong;1314
21dd0d72f74143f083e08841080c40c9;AcceptabilityJudgment;133;Wrong;1417
21dd0d72f74143f083e08841080c40c9;AcceptabilityJudgment;134;Correct;1641
21dd0d72f74143f083e08841080c40c9;AcceptabilityJudgment;135;Wrong;1609
21dd0d72f74143f083e08841080c40c9;AcceptabilityJudgment;136;Wrong;2274
21dd0d72f74143f083e08841080c40c9;AcceptabilityJudgment;137;Wrong;2112
21dd0d72f74143f083e08841080c40c9;AcceptabilityJudgment;222;Correct;2795
21dd0d72f74143f083e08841080c40c9;AcceptabilityJudgment;223;Correct;1393
21dd0d72f74143f083e08841080c40c9;AcceptabilityJudgment;224;Correct;2211
21dd0d72f74143f083e08841080c40c9;AcceptabilityJudgment;225;Correct;4505
21dd0d72f74143f083e08841080c40c9;AcceptabilityJudgment;226;Correct;4930
21dd0d72f74143f083e08841080c40c9;AcceptabilityJudgment;227;Correct;2194
21dd0d72f74143f083e08841080c40c9;AcceptabilityJudgment;228;Correct;4647
21dd0d72f74143f083e08841080c40c9;AcceptabilityJudgment;229;Correct;6860
21dd0d72f74143f083e08841080c40c9;AcceptabilityJudgment;230;Correct;2995
21dd0d72f74143f083e08841080c40c9;AcceptabilityJudgment;231;Correct;1793
21dd0d72f74143f083e08841080c40c9;AcceptabilityJudgment;232;Correct;2155
21dd0d72f74143f083e08841080c40c9;AcceptabilityJudgment;233;Correct;5084
21dd0d72f74143f083e08841080c40c9;AcceptabilityJudgment;234;Correct;4787
21dd0d72f74143f083e08841080c40c9;AcceptabilityJudgment;235;Correct;2849
21dd0d72f74143f083e08841080c40c9;AcceptabilityJudgment;236;Correct;1946
21dd0d72f74143f083e08841080c40c9;AcceptabilityJudgment;237;Correct;2929
21dd0d72f74143f083e08841080c40c9;AcceptabilityJudgment;238;Correct;2954
21dd0d72f74143f083e08841080c40c9;AcceptabilityJudgment;239;Correct;4180
21dd0d72f74143f083e08841080c40c9;AcceptabilityJudgment;240;Correct;1826
21dd0d72f74143f083e08841080c40c9;AcceptabilityJudgment;241;Correct;1753
21dd0d72f74143f083e08841080c40c9;AcceptabilityJudgment;242;Correct;1780
21dd0d72f74143f083e08841080c40c9;AcceptabilityJudgment;243;Correct;1892
21dd0d72f74143f083e08841080c40c9;AcceptabilityJudgment;244;Correct;2945
21dd0d72f74143f083e08841080c40c9;AcceptabilityJudgment;245;Correct;1627
21dd0d72f74143f083e08841080c40c9;AcceptabilityJudgment;246;Correct;4299
21dd0d72f74143f083e08841080c40c9;AcceptabilityJudgment;247;Correct;2050
21dd0d72f74143f083e08841080c40c9;AcceptabilityJudgment;248;Correct;1618
21dd0d72f74143f083e08841080c40c9;AcceptabilityJudgment;249;Wrong;1602
21dd0d72f74143f083e08841080c40c9;AcceptabilityJudgment;250;Wrong;2122
21dd0d72f74143f083e08841080c40c9;AcceptabilityJudgment;251;Wrong;3507
21dd0d72f74143f083e08841080c40c9;AcceptabilityJudgment;252;Wrong;1435
21dd0d72f74143f083e08841080c40c9;AcceptabilityJudgment;253;Wrong;5123
21dd0d72f74143f083e08841080c40c9;AcceptabilityJudgment;254;Wrong;2050
21dd0d72f74143f083e08841080c40c9;AcceptabilityJudgment;255;Wrong;2063
21dd0d72f74143f083e08841080c40c9;AcceptabilityJudgment;256;Wrong;1171
21dd0d72f74143f083e08841080c40c9;AcceptabilityJudgment;257;Wrong;1658
21dd0d72f74143f083e08841080c40c9;AcceptabilityJudgment;258;Wrong;1522
21dd0d72f74143f083e08841080c40c9;AcceptabilityJudgment;259;Wrong;2659
21dd0d72f74143f083e08841080c40c9;AcceptabilityJudgment;260;Wrong;1026
21dd0d72f74143f083e08841080c40c9;AcceptabilityJudgment;261;Wrong;2353
21dd0d72f74143f083e08841080c40c9;AcceptabilityJudgment;262;Wrong;2331
21dd0d72f74143f083e08841080c40c9;AcceptabilityJudgment;263;Wrong;2122
21dd0d72f74143f083e08841080c40c9;AcceptabilityJudgment;264;Wrong;2552
21dd0d72f74143f083e08841080c40c9;AcceptabilityJudgment;265;Wrong;1796
21dd0d72f74143f083e08841080c40c9;AcceptabilityJudgment;266;Wrong;1955
21dd0d72f74143f083e08841080c40c9;AcceptabilityJudgment;267;Wrong;1587
21dd0d72f74143f083e08841080c40c9;AcceptabilityJudgment;268;Wrong;2363
21dd0d72f74143f083e08841080c40c9;AcceptabilityJudgment;269;Wrong;1362
21dd0d72f74143f083e08841080c40c9;AcceptabilityJudgment;270;Wrong;1225
21dd0d72f74143f083e08841080c40c9;AcceptabilityJudgment;271;Wrong;1890
21dd0d72f74143f083e08841080c40c9;AcceptabilityJudgment;272;Wrong;1748
21dd0d72f74143f083e08841080c40c9;AcceptabilityJudgment;273;Wrong;2290
21dd0d72f74143f083e08841080c40c9;AcceptabilityJudgment;274;Wrong;1956
21dd0d72f74143f083e08841080c40c9;AcceptabilityJudgment;275;Wrong;1194
25c1b946d47b93d059a2232013c51780;Form;7;age;34;
25c1b946d47b93d059a2232013c51780;Form;7;country1;Λεμεσός;
25c1b946d47b93d059a2232013c51780;Form;7;country2;Λεμεσός;
25c1b946d47b93d059a2232013c51780;Form;7;education;Πτυχίο Πανεπιστημίου;
25c1b946d47b93d059a2232013c51780;Form;7;handedness;right;
25c1b946d47b93d059a2232013c51780;Form;7;sex;male;
25c1b946d47b93d059a2232013c51780;AcceptabilityJudgment;84;Correct;1893
25c1b946d47b93d059a2232013c51780;AcceptabilityJudgment;85;Correct;1813
25c1b946d47b93d059a2232013c51780;AcceptabilityJudgment;86;Correct;1586
25c1b946d47b93d059a2232013c51780;AcceptabilityJudgment;87;Correct;2487
25c1b946d47b93d059a2232013c51780;AcceptabilityJudgment;88;Correct;3217
25c1b946d47b93d059a2232013c51780;AcceptabilityJudgment;89;Correct;4364
25c1b946d47b93d059a2232013c51780;AcceptabilityJudgment;90;Correct;4390
25c1b946d47b93d059a2232013c51780;AcceptabilityJudgment;91;Correct;2120
25c1b946d47b93d059a2232013c51780;AcceptabilityJudgment;92;Correct;5989
25c1b946d47b93d059a2232013c51780;AcceptabilityJudgment;93;Correct;2216
25c1b946d47b93d059a2232013c51780;AcceptabilityJudgment;94;Correct;3141
25c1b946d47b93d059a2232013c51780;AcceptabilityJudgment;95;Correct;1834
25c1b946d47b93d059a2232013c51780;AcceptabilityJudgment;96;Correct;4026
25c1b946d47b93d059a2232013c51780;AcceptabilityJudgment;97;Correct;3076
25c1b946d47b93d059a2232013c51780;AcceptabilityJudgment;98;Wrong;2983
25c1b946d47b93d059a2232013c51780;AcceptabilityJudgment;99;Correct;3587
25c1b946d47b93d059a2232013c51780;AcceptabilityJudgment;100;Correct;2895
25c1b946d47b93d059a2232013c51780;AcceptabilityJudgment;101;Correct;1409
25c1b946d47b93d059a2232013c51780;AcceptabilityJudgment;102;Correct;2801
25c1b946d47b93d059a2232013c51780;AcceptabilityJudgment;103;Correct;1110
25c1b946d47b93d059a2232013c51780;AcceptabilityJudgment;104;Correct;1618
25c1b946d47b93d059a2232013c51780;AcceptabilityJudgment;105;Correct;1804
25c1b946d47b93d059a2232013c51780;AcceptabilityJudgment;106;Correct;1739
25c1b946d47b93d059a2232013c51780;AcceptabilityJudgment;107;Correct;2568
25c1b946d47b93d059a2232013c51780;AcceptabilityJudgment;108;Correct;1451
25c1b946d47b93d059a2232013c51780;AcceptabilityJudgment;109;Correct;1641
25c1b946d47b93d059a2232013c51780;AcceptabilityJudgment;110;Correct;3304
25c1b946d47b93d059a2232013c51780;AcceptabilityJudgment;111;Wrong;2405
25c1b946d47b93d059a2232013c51780;AcceptabilityJudgment;112;Wrong;2100
25c1b946d47b93d059a2232013c51780;AcceptabilityJudgment;113;Wrong;1393
25c1b946d47b93d059a2232013c51780;AcceptabilityJudgment;114;Wrong;1903
25c1b946d47b93d059a2232013c51780;AcceptabilityJudgment;115;Wrong;1752
25c1b946d47b93d059a2232013c51780;AcceptabilityJudgment;116;Correct;4258
25c1b946d47b93d059a2232013c51780;AcceptabilityJudgment;117;Wrong;2463
25c1b946d47b93d059a2232013c51780;AcceptabilityJudgment;118;Wrong;1376
25c1b946d47b93d059a2232013c51780;AcceptabilityJudgment;119;Wrong;1900
25c1b946d47b93d059a2232013c51780;AcceptabilityJudgment;120;Correct;1156
25c1b946d47b93d059a2232013c51780;AcceptabilityJudgment;121;Wrong;1930
25c1b946d47b93d059a2232013c51780;AcceptabilityJudgment;122;Wrong;1512
25c1b946d47b93d059a2232013c51780;AcceptabilityJudgment;123;Wrong;1830
25c1b946d47b93d059a2232013c51780;AcceptabilityJudgment;124;Wrong;3202
25c1b946d47b93d059a2232013c51780;AcceptabilityJudgment;125;Wrong;1689
25c1b946d47b93d059a2232013c51780;AcceptabilityJudgment;126;Wrong;5087
25c1b946d47b93d059a2232013c51780;AcceptabilityJudgment;127;Wrong;3413
25c1b946d47b93d059a2232013c51780;AcceptabilityJudgment;128;Wrong;2592
25c1b946d47b93d059a2232013c51780;AcceptabilityJudgment;129;Wrong;3014
25c1b946d47b93d059a2232013c51780;AcceptabilityJudgment;130;Wrong;2800
25c1b946d47b93d059a2232013c51780;AcceptabilityJudgment;131;Wrong;2723
25c1b946d47b93d059a2232013c51780;AcceptabilityJudgment;132;Wrong;2328
25c1b946d47b93d059a2232013c51780;AcceptabilityJudgment;133;Wrong;1664
25c1b946d47b93d059a2232013c51780;AcceptabilityJudgment;134;Correct;2278
25c1b946d47b93d059a2232013c51780;AcceptabilityJudgment;135;Wrong;2643
25c1b946d47b93d059a2232013c51780;AcceptabilityJudgment;136;Correct;1806
25c1b946d47b93d059a2232013c51780;AcceptabilityJudgment;137;Wrong;2605
25c1b946d47b93d059a2232013c51780;AcceptabilityJudgment;222;Correct;3349
25c1b946d47b93d059a2232013c51780;AcceptabilityJudgment;223;Correct;5252
25c1b946d47b93d059a2232013c51780;AcceptabilityJudgment;224;Correct;7168
25c1b946d47b93d059a2232013c51780;AcceptabilityJudgment;225;Correct;3809
25c1b946d47b93d059a2232013c51780;AcceptabilityJudgment;226;Correct;4011
25c1b946d47b93d059a2232013c51780;AcceptabilityJudgment;227;Correct;5802
25c1b946d47b93d059a2232013c51780;AcceptabilityJudgment;228;Correct;3632
25c1b946d47b93d059a2232013c51780;AcceptabilityJudgment;229;Neither correct nor wrong;12484
25c1b946d47b93d059a2232013c51780;AcceptabilityJudgment;230;Correct;2456
25c1b946d47b93d059a2232013c51780;AcceptabilityJudgment;231;Correct;2539
25c1b946d47b93d059a2232013c51780;AcceptabilityJudgment;232;Correct;4534
25c1b946d47b93d059a2232013c51780;AcceptabilityJudgment;233;Correct;3775
25c1b946d47b93d059a2232013c51780;AcceptabilityJudgment;234;Correct;5428
25c1b946d47b93d059a2232013c51780;AcceptabilityJudgment;235;Correct;2838
25c1b946d47b93d059a2232013c51780;AcceptabilityJudgment;236;Correct;5256
25c1b946d47b93d059a2232013c51780;AcceptabilityJudgment;237;Correct;4933
25c1b946d47b93d059a2232013c51780;AcceptabilityJudgment;238;Wrong;6915
25c1b946d47b93d059a2232013c51780;AcceptabilityJudgment;239;Correct;3056
25c1b946d47b93d059a2232013c51780;AcceptabilityJudgment;240;Correct;3983
25c1b946d47b93d059a2232013c51780;AcceptabilityJudgment;241;Correct;2143
25c1b946d47b93d059a2232013c51780;AcceptabilityJudgment;242;Correct;2717
25c1b946d47b93d059a2232013c51780;AcceptabilityJudgment;243;Correct;2528
25c1b946d47b93d059a2232013c51780;AcceptabilityJudgment;244;Correct;2576
25c1b946d47b93d059a2232013c51780;AcceptabilityJudgment;245;Correct;2778
25c1b946d47b93d059a2232013c51780;AcceptabilityJudgment;246;Correct;3145
25c1b946d47b93d059a2232013c51780;AcceptabilityJudgment;247;Correct;4068
25c1b946d47b93d059a2232013c51780;AcceptabilityJudgment;248;Correct;2017
25c1b946d47b93d059a2232013c51780;AcceptabilityJudgment;249;Wrong;3192
25c1b946d47b93d059a2232013c51780;AcceptabilityJudgment;250;Wrong;2873
25c1b946d47b93d059a2232013c51780;AcceptabilityJudgment;251;Wrong;3311
25c1b946d47b93d059a2232013c51780;AcceptabilityJudgment;252;Wrong;1931
25c1b946d47b93d059a2232013c51780;AcceptabilityJudgment;253;Wrong;2313
25c1b946d47b93d059a2232013c51780;AcceptabilityJudgment;254;Wrong;4584
25c1b946d47b93d059a2232013c51780;AcceptabilityJudgment;255;Wrong;3248
25c1b946d47b93d059a2232013c51780;AcceptabilityJudgment;256;Wrong;2648
25c1b946d47b93d059a2232013c51780;AcceptabilityJudgment;257;Wrong;2765
25c1b946d47b93d059a2232013c51780;AcceptabilityJudgment;258;Correct;2837
25c1b946d47b93d059a2232013c51780;AcceptabilityJudgment;259;Wrong;2567
25c1b946d47b93d059a2232013c51780;AcceptabilityJudgment;260;Wrong;2285
25c1b946d47b93d059a2232013c51780;AcceptabilityJudgment;261;Wrong;2361
25c1b946d47b93d059a2232013c51780;AcceptabilityJudgment;262;Wrong;3325
25c1b946d47b93d059a2232013c51780;AcceptabilityJudgment;263;Wrong;3569
25c1b946d47b93d059a2232013c51780;AcceptabilityJudgment;264;Wrong;6215
25c1b946d47b93d059a2232013c51780;AcceptabilityJudgment;265;Wrong;3449
25c1b946d47b93d059a2232013c51780;AcceptabilityJudgment;266;Wrong;4290
25c1b946d47b93d059a2232013c51780;AcceptabilityJudgment;267;Wrong;2809
25c1b946d47b93d059a2232013c51780;AcceptabilityJudgment;268;Wrong;4143
25c1b946d47b93d059a2232013c51780;AcceptabilityJudgment;269;Wrong;1966
25c1b946d47b93d059a2232013c51780;AcceptabilityJudgment;270;Wrong;3260
25c1b946d47b93d059a2232013c51780;AcceptabilityJudgment;271;Wrong;2943
25c1b946d47b93d059a2232013c51780;AcceptabilityJudgment;272;Wrong;5847
25c1b946d47b93d059a2232013c51780;AcceptabilityJudgment;273;Wrong;3763
25c1b946d47b93d059a2232013c51780;AcceptabilityJudgment;274;Wrong;2293
25c1b946d47b93d059a2232013c51780;AcceptabilityJudgment;275;Wrong;2501
2bc93481d25426f259a0f1a3d5d3e824;Form;7;age;58;
2bc93481d25426f259a0f1a3d5d3e824;Form;7;country1;ΛΕΥΚΩΣΙΑ;
2bc93481d25426f259a0f1a3d5d3e824;Form;7;country2;ΚΑΙΜΑΚΛΙ;
2bc93481d25426f259a0f1a3d5d3e824;Form;7;education;ΛΥΚΕΙΟ;
2bc93481d25426f259a0f1a3d5d3e824;Form;7;handedness;right;
2bc93481d25426f259a0f1a3d5d3e824;Form;7;sex;female;
2bc93481d25426f259a0f1a3d5d3e824;AcceptabilityJudgment;84;Correct;2152
2bc93481d25426f259a0f1a3d5d3e824;AcceptabilityJudgment;85;Correct;1440
2bc93481d25426f259a0f1a3d5d3e824;AcceptabilityJudgment;86;Correct;1568
2bc93481d25426f259a0f1a3d5d3e824;AcceptabilityJudgment;87;Correct;1900
2bc93481d25426f259a0f1a3d5d3e824;AcceptabilityJudgment;88;Correct;1692
2bc93481d25426f259a0f1a3d5d3e824;AcceptabilityJudgment;89;Correct;1402
2bc93481d25426f259a0f1a3d5d3e824;AcceptabilityJudgment;90;Neither correct nor wrong;8702
2bc93481d25426f259a0f1a3d5d3e824;AcceptabilityJudgment;91;Correct;2926
2bc93481d25426f259a0f1a3d5d3e824;AcceptabilityJudgment;92;Correct;3768
2bc93481d25426f259a0f1a3d5d3e824;AcceptabilityJudgment;93;Correct;2108
2bc93481d25426f259a0f1a3d5d3e824;AcceptabilityJudgment;94;Correct;4628
2bc93481d25426f259a0f1a3d5d3e824;AcceptabilityJudgment;95;Correct;1970
2bc93481d25426f259a0f1a3d5d3e824;AcceptabilityJudgment;96;Correct;2146
2bc93481d25426f259a0f1a3d5d3e824;AcceptabilityJudgment;97;Correct;1578
2bc93481d25426f259a0f1a3d5d3e824;AcceptabilityJudgment;98;Correct;1718
2bc93481d25426f259a0f1a3d5d3e824;AcceptabilityJudgment;99;Correct;2172
2bc93481d25426f259a0f1a3d5d3e824;AcceptabilityJudgment;100;Neither correct nor wrong;6944
2bc93481d25426f259a0f1a3d5d3e824;AcceptabilityJudgment;101;Correct;1892
2bc93481d25426f259a0f1a3d5d3e824;AcceptabilityJudgment;102;Correct;1616
2bc93481d25426f259a0f1a3d5d3e824;AcceptabilityJudgment;103;Correct;1848
2bc93481d25426f259a0f1a3d5d3e824;AcceptabilityJudgment;104;Correct;1138
2bc93481d25426f259a0f1a3d5d3e824;AcceptabilityJudgment;105;Correct;1576
2bc93481d25426f259a0f1a3d5d3e824;AcceptabilityJudgment;106;Correct;1394
2bc93481d25426f259a0f1a3d5d3e824;AcceptabilityJudgment;107;Correct;2790
2bc93481d25426f259a0f1a3d5d3e824;AcceptabilityJudgment;108;Correct;1480
2bc93481d25426f259a0f1a3d5d3e824;AcceptabilityJudgment;109;Correct;2208
2bc93481d25426f259a0f1a3d5d3e824;AcceptabilityJudgment;110;Correct;2350
2bc93481d25426f259a0f1a3d5d3e824;AcceptabilityJudgment;111;Wrong;2558
2bc93481d25426f259a0f1a3d5d3e824;AcceptabilityJudgment;112;Wrong;2102
2bc93481d25426f259a0f1a3d5d3e824;AcceptabilityJudgment;113;Wrong;1436
2bc93481d25426f259a0f1a3d5d3e824;AcceptabilityJudgment;114;Wrong;2074
2bc93481d25426f259a0f1a3d5d3e824;AcceptabilityJudgment;115;Wrong;4286
2bc93481d25426f259a0f1a3d5d3e824;AcceptabilityJudgment;116;Wrong;2304
2bc93481d25426f259a0f1a3d5d3e824;AcceptabilityJudgment;117;Wrong;3006
2bc93481d25426f259a0f1a3d5d3e824;AcceptabilityJudgment;118;Wrong;3464
2bc93481d25426f259a0f1a3d5d3e824;AcceptabilityJudgment;119;Wrong;2316
2bc93481d25426f259a0f1a3d5d3e824;AcceptabilityJudgment;120;Wrong;1788
2bc93481d25426f259a0f1a3d5d3e824;AcceptabilityJudgment;121;Wrong;3308
2bc93481d25426f259a0f1a3d5d3e824;AcceptabilityJudgment;122;Wrong;2036
2bc93481d25426f259a0f1a3d5d3e824;AcceptabilityJudgment;123;Wrong;1858
2bc93481d25426f259a0f1a3d5d3e824;AcceptabilityJudgment;124;Wrong;4200
2bc93481d25426f259a0f1a3d5d3e824;AcceptabilityJudgment;125;Wrong;3230
2bc93481d25426f259a0f1a3d5d3e824;AcceptabilityJudgment;126;Wrong;4618
2bc93481d25426f259a0f1a3d5d3e824;AcceptabilityJudgment;127;Wrong;1754
2bc93481d25426f259a0f1a3d5d3e824;AcceptabilityJudgment;128;Wrong;2896
2bc93481d25426f259a0f1a3d5d3e824;AcceptabilityJudgment;129;Wrong;13800
2bc93481d25426f259a0f1a3d5d3e824;AcceptabilityJudgment;130;Wrong;2726
2bc93481d25426f259a0f1a3d5d3e824;AcceptabilityJudgment;131;Wrong;2468
2bc93481d25426f259a0f1a3d5d3e824;AcceptabilityJudgment;132;Wrong;2732
2bc93481d25426f259a0f1a3d5d3e824;AcceptabilityJudgment;133;Wrong;2468
2bc93481d25426f259a0f1a3d5d3e824;AcceptabilityJudgment;134;Wrong;2040
2bc93481d25426f259a0f1a3d5d3e824;AcceptabilityJudgment;135;Wrong;2638
2bc93481d25426f259a0f1a3d5d3e824;AcceptabilityJudgment;136;Wrong;2100
2bc93481d25426f259a0f1a3d5d3e824;AcceptabilityJudgment;137;Wrong;1414
2bc93481d25426f259a0f1a3d5d3e824;AcceptabilityJudgment;222;Correct;2592
2bc93481d25426f259a0f1a3d5d3e824;AcceptabilityJudgment;223;Correct;3548
2bc93481d25426f259a0f1a3d5d3e824;AcceptabilityJudgment;224;Correct;6514
2bc93481d25426f259a0f1a3d5d3e824;AcceptabilityJudgment;225;Correct;6884
2bc93481d25426f259a0f1a3d5d3e824;AcceptabilityJudgment;226;Correct;1384
2bc93481d25426f259a0f1a3d5d3e824;AcceptabilityJudgment;227;Correct;2672
2bc93481d25426f259a0f1a3d5d3e824;AcceptabilityJudgment;228;Correct;2344
2bc93481d25426f259a0f1a3d5d3e824;AcceptabilityJudgment;229;Correct;1578
2bc93481d25426f259a0f1a3d5d3e824;AcceptabilityJudgment;230;Correct;1988
2bc93481d25426f259a0f1a3d5d3e824;AcceptabilityJudgment;231;Correct;2096
2bc93481d25426f259a0f1a3d5d3e824;AcceptabilityJudgment;232;Correct;1764
2bc93481d25426f259a0f1a3d5d3e824;AcceptabilityJudgment;233;Correct;2170
2bc93481d25426f259a0f1a3d5d3e824;AcceptabilityJudgment;234;Correct;3204
2bc93481d25426f259a0f1a3d5d3e824;AcceptabilityJudgment;235;Correct;3016
2bc93481d25426f259a0f1a3d5d3e824;AcceptabilityJudgment;236;Correct;1540
2bc93481d25426f259a0f1a3d5d3e824;AcceptabilityJudgment;237;Correct;3136
2bc93481d25426f259a0f1a3d5d3e824;AcceptabilityJudgment;238;Correct;2796
2bc93481d25426f259a0f1a3d5d3e824;AcceptabilityJudgment;239;Correct;1410
2bc93481d25426f259a0f1a3d5d3e824;AcceptabilityJudgment;240;Correct;1394
2bc93481d25426f259a0f1a3d5d3e824;AcceptabilityJudgment;241;Correct;3668
2bc93481d25426f259a0f1a3d5d3e824;AcceptabilityJudgment;242;Correct;5236
2bc93481d25426f259a0f1a3d5d3e824;AcceptabilityJudgment;243;Correct;2028
2bc93481d25426f259a0f1a3d5d3e824;AcceptabilityJudgment;244;Correct;1360
2bc93481d25426f259a0f1a3d5d3e824;AcceptabilityJudgment;245;Correct;1926
2bc93481d25426f259a0f1a3d5d3e824;AcceptabilityJudgment;246;Correct;1688
2bc93481d25426f259a0f1a3d5d3e824;AcceptabilityJudgment;247;Correct;2876
2bc93481d25426f259a0f1a3d5d3e824;AcceptabilityJudgment;248;Correct;1672
2bc93481d25426f259a0f1a3d5d3e824;AcceptabilityJudgment;249;Wrong;3154
2bc93481d25426f259a0f1a3d5d3e824;AcceptabilityJudgment;250;Wrong;3382
2bc93481d25426f259a0f1a3d5d3e824;AcceptabilityJudgment;251;Wrong;1534
2bc93481d25426f259a0f1a3d5d3e824;AcceptabilityJudgment;252;Wrong;1870
2bc93481d25426f259a0f1a3d5d3e824;AcceptabilityJudgment;253;Wrong;1574
2bc93481d25426f259a0f1a3d5d3e824;AcceptabilityJudgment;254;Wrong;3468
2bc93481d25426f259a0f1a3d5d3e824;AcceptabilityJudgment;255;Wrong;1190
2bc93481d25426f259a0f1a3d5d3e824;AcceptabilityJudgment;256;Wrong;1256
2bc93481d25426f259a0f1a3d5d3e824;AcceptabilityJudgment;257;Wrong;1492
2bc93481d25426f259a0f1a3d5d3e824;AcceptabilityJudgment;258;Wrong;1040
2bc93481d25426f259a0f1a3d5d3e824;AcceptabilityJudgment;259;Wrong;2050
2bc93481d25426f259a0f1a3d5d3e824;AcceptabilityJudgment;260;Wrong;2400
2bc93481d25426f259a0f1a3d5d3e824;AcceptabilityJudgment;261;Wrong;4188
2bc93481d25426f259a0f1a3d5d3e824;AcceptabilityJudgment;262;Wrong;4664
2bc93481d25426f259a0f1a3d5d3e824;AcceptabilityJudgment;263;Wrong;3376
2bc93481d25426f259a0f1a3d5d3e824;AcceptabilityJudgment;264;Wrong;7364
2bc93481d25426f259a0f1a3d5d3e824;AcceptabilityJudgment;265;Wrong;4122
2bc93481d25426f259a0f1a3d5d3e824;AcceptabilityJudgment;266;Wrong;4248
2bc93481d25426f259a0f1a3d5d3e824;AcceptabilityJudgment;267;Wrong;2666
2bc93481d25426f259a0f1a3d5d3e824;AcceptabilityJudgment;268;Wrong;1410
2bc93481d25426f259a0f1a3d5d3e824;AcceptabilityJudgment;269;Wrong;2348
2bc93481d25426f259a0f1a3d5d3e824;AcceptabilityJudgment;270;Wrong;1224
2bc93481d25426f259a0f1a3d5d3e824;AcceptabilityJudgment;271;Wrong;2576
2bc93481d25426f259a0f1a3d5d3e824;AcceptabilityJudgment;272;Wrong;1872
2bc93481d25426f259a0f1a3d5d3e824;AcceptabilityJudgment;273;Wrong;1790
2bc93481d25426f259a0f1a3d5d3e824;AcceptabilityJudgment;274;Wrong;1996
2bc93481d25426f259a0f1a3d5d3e824;AcceptabilityJudgment;275;Wrong;2540
324340a79c0baf5a321d1933c517fdae;Form;7;age;55;
324340a79c0baf5a321d1933c517fdae;Form;7;country1;Αμμόχωστος;
324340a79c0baf5a321d1933c517fdae;Form;7;country2;Σωτήρα%2C Αμμ/στος;
324340a79c0baf5a321d1933c517fdae;Form;7;education;λύκειο;
324340a79c0baf5a321d1933c517fdae;Form;7;handedness;right;
324340a79c0baf5a321d1933c517fdae;Form;7;sex;female;
324340a79c0baf5a321d1933c517fdae;AcceptabilityJudgment;84;Correct;3065
324340a79c0baf5a321d1933c517fdae;AcceptabilityJudgment;85;Correct;1754
324340a79c0baf5a321d1933c517fdae;AcceptabilityJudgment;86;Correct;3115
324340a79c0baf5a321d1933c517fdae;AcceptabilityJudgment;87;Correct;2120
324340a79c0baf5a321d1933c517fdae;AcceptabilityJudgment;88;Correct;1664
324340a79c0baf5a321d1933c517fdae;AcceptabilityJudgment;89;Correct;2129
324340a79c0baf5a321d1933c517fdae;AcceptabilityJudgment;90;Correct;2042
324340a79c0baf5a321d1933c517fdae;AcceptabilityJudgment;91;Correct;2267
324340a79c0baf5a321d1933c517fdae;AcceptabilityJudgment;92;Correct;3387
324340a79c0baf5a321d1933c517fdae;AcceptabilityJudgment;93;Correct;2635
324340a79c0baf5a321d1933c517fdae;AcceptabilityJudgment;94;Correct;3298
324340a79c0baf5a321d1933c517fdae;AcceptabilityJudgment;95;Correct;2316
324340a79c0baf5a321d1933c517fdae;AcceptabilityJudgment;96;Correct;2396
324340a79c0baf5a321d1933c517fdae;AcceptabilityJudgment;97;Correct;3331
324340a79c0baf5a321d1933c517fdae;AcceptabilityJudgment;98;Correct;3157
324340a79c0baf5a321d1933c517fdae;AcceptabilityJudgment;99;Correct;1731
324340a79c0baf5a321d1933c517fdae;AcceptabilityJudgment;100;Correct;1680
324340a79c0baf5a321d1933c517fdae;AcceptabilityJudgment;101;Correct;2889
324340a79c0baf5a321d1933c517fdae;AcceptabilityJudgment;102;Correct;2436
324340a79c0baf5a321d1933c517fdae;AcceptabilityJudgment;103;Correct;3526
324340a79c0baf5a321d1933c517fdae;AcceptabilityJudgment;104;Correct;2027
324340a79c0baf5a321d1933c517fdae;AcceptabilityJudgment;105;Correct;3034
324340a79c0baf5a321d1933c517fdae;AcceptabilityJudgment;106;Correct;4598
324340a79c0baf5a321d1933c517fdae;AcceptabilityJudgment;107;Correct;3719
324340a79c0baf5a321d1933c517fdae;AcceptabilityJudgment;108;Correct;2818
324340a79c0baf5a321d1933c517fdae;AcceptabilityJudgment;109;Correct;3644
324340a79c0baf5a321d1933c517fdae;AcceptabilityJudgment;110;Correct;3748
324340a79c0baf5a321d1933c517fdae;AcceptabilityJudgment;111;Wrong;2443
324340a79c0baf5a321d1933c517fdae;AcceptabilityJudgment;112;Wrong;1488
324340a79c0baf5a321d1933c517fdae;AcceptabilityJudgment;113;Wrong;2130
324340a79c0baf5a321d1933c517fdae;AcceptabilityJudgment;114;Wrong;2409
324340a79c0baf5a321d1933c517fdae;AcceptabilityJudgment;115;Wrong;1658
324340a79c0baf5a321d1933c517fdae;AcceptabilityJudgment;116;Wrong;1997
324340a79c0baf5a321d1933c517fdae;AcceptabilityJudgment;117;Wrong;2126
324340a79c0baf5a321d1933c517fdae;AcceptabilityJudgment;118;Wrong;1578
324340a79c0baf5a321d1933c517fdae;AcceptabilityJudgment;119;Wrong;1722
324340a79c0baf5a321d1933c517fdae;AcceptabilityJudgment;120;Wrong;3171
324340a79c0baf5a321d1933c517fdae;AcceptabilityJudgment;121;Wrong;3964
324340a79c0baf5a321d1933c517fdae;AcceptabilityJudgment;122;Wrong;1425
324340a79c0baf5a321d1933c517fdae;AcceptabilityJudgment;123;Wrong;2475
324340a79c0baf5a321d1933c517fdae;AcceptabilityJudgment;124;Wrong;3714
324340a79c0baf5a321d1933c517fdae;AcceptabilityJudgment;125;Wrong;3492
324340a79c0baf5a321d1933c517fdae;AcceptabilityJudgment;126;Correct;3974
324340a79c0baf5a321d1933c517fdae;AcceptabilityJudgment;127;Correct;1888
324340a79c0baf5a321d1933c517fdae;AcceptabilityJudgment;128;Wrong;3438
324340a79c0baf5a321d1933c517fdae;AcceptabilityJudgment;129;Wrong;3307
324340a79c0baf5a321d1933c517fdae;AcceptabilityJudgment;130;Wrong;1899
324340a79c0baf5a321d1933c517fdae;AcceptabilityJudgment;131;Wrong;2161
324340a79c0baf5a321d1933c517fdae;AcceptabilityJudgment;132;Wrong;4599
324340a79c0baf5a321d1933c517fdae;AcceptabilityJudgment;133;Wrong;1851
324340a79c0baf5a321d1933c517fdae;AcceptabilityJudgment;134;Wrong;2379
324340a79c0baf5a321d1933c517fdae;AcceptabilityJudgment;135;Wrong;2580
324340a79c0baf5a321d1933c517fdae;AcceptabilityJudgment;136;Wrong;1931
324340a79c0baf5a321d1933c517fdae;AcceptabilityJudgment;137;Wrong;2074
324340a79c0baf5a321d1933c517fdae;AcceptabilityJudgment;222;Correct;4525
324340a79c0baf5a321d1933c517fdae;AcceptabilityJudgment;223;Correct;7401
324340a79c0baf5a321d1933c517fdae;AcceptabilityJudgment;224;Wrong;11931
324340a79c0baf5a321d1933c517fdae;AcceptabilityJudgment;225;Correct;6879
324340a79c0baf5a321d1933c517fdae;AcceptabilityJudgment;226;Correct;6400
324340a79c0baf5a321d1933c517fdae;AcceptabilityJudgment;227;Correct;4927
324340a79c0baf5a321d1933c517fdae;AcceptabilityJudgment;228;Correct;2772
324340a79c0baf5a321d1933c517fdae;AcceptabilityJudgment;229;Correct;2996
324340a79c0baf5a321d1933c517fdae;AcceptabilityJudgment;230;Correct;3221
324340a79c0baf5a321d1933c517fdae;AcceptabilityJudgment;231;Correct;2956
324340a79c0baf5a321d1933c517fdae;AcceptabilityJudgment;232;Correct;2427
324340a79c0baf5a321d1933c517fdae;AcceptabilityJudgment;233;Correct;2482
324340a79c0baf5a321d1933c517fdae;AcceptabilityJudgment;234;Correct;2868
324340a79c0baf5a321d1933c517fdae;AcceptabilityJudgment;235;Correct;1947
324340a79c0baf5a321d1933c517fdae;AcceptabilityJudgment;236;Correct;5558
324340a79c0baf5a321d1933c517fdae;AcceptabilityJudgment;237;Correct;3389
324340a79c0baf5a321d1933c517fdae;AcceptabilityJudgment;238;Correct;1794
324340a79c0baf5a321d1933c517fdae;AcceptabilityJudgment;239;Correct;2590
324340a79c0baf5a321d1933c517fdae;AcceptabilityJudgment;240;Correct;3437
324340a79c0baf5a321d1933c517fdae;AcceptabilityJudgment;241;Correct;2323
324340a79c0baf5a321d1933c517fdae;AcceptabilityJudgment;242;Correct;2934
324340a79c0baf5a321d1933c517fdae;AcceptabilityJudgment;243;Correct;2772
324340a79c0baf5a321d1933c517fdae;AcceptabilityJudgment;244;Correct;3808
324340a79c0baf5a321d1933c517fdae;AcceptabilityJudgment;245;Correct;3723
324340a79c0baf5a321d1933c517fdae;AcceptabilityJudgment;246;Correct;3691
324340a79c0baf5a321d1933c517fdae;AcceptabilityJudgment;247;Correct;2476
324340a79c0baf5a321d1933c517fdae;AcceptabilityJudgment;248;Correct;2139
324340a79c0baf5a321d1933c517fdae;AcceptabilityJudgment;249;Wrong;1818
324340a79c0baf5a321d1933c517fdae;AcceptabilityJudgment;250;Wrong;2675
324340a79c0baf5a321d1933c517fdae;AcceptabilityJudgment;251;Wrong;2368
324340a79c0baf5a321d1933c517fdae;AcceptabilityJudgment;252;Wrong;1745
324340a79c0baf5a321d1933c517fdae;AcceptabilityJudgment;253;Wrong;1811
324340a79c0baf5a321d1933c517fdae;AcceptabilityJudgment;254;Wrong;2929
324340a79c0baf5a321d1933c517fdae;AcceptabilityJudgment;255;Wrong;1874
324340a79c0baf5a321d1933c517fdae;AcceptabilityJudgment;256;Wrong;1914
324340a79c0baf5a321d1933c517fdae;AcceptabilityJudgment;257;Wrong;3196
324340a79c0baf5a321d1933c517fdae;AcceptabilityJudgment;258;Wrong;1833
324340a79c0baf5a321d1933c517fdae;AcceptabilityJudgment;259;Wrong;3757
324340a79c0baf5a321d1933c517fdae;AcceptabilityJudgment;260;Wrong;1396
324340a79c0baf5a321d1933c517fdae;AcceptabilityJudgment;261;Wrong;2371
324340a79c0baf5a321d1933c517fdae;AcceptabilityJudgment;262;Wrong;1576
324340a79c0baf5a321d1933c517fdae;AcceptabilityJudgment;263;Wrong;4107
324340a79c0baf5a321d1933c517fdae;AcceptabilityJudgment;264;Correct;5656
324340a79c0baf5a321d1933c517fdae;AcceptabilityJudgment;265;Wrong;2506
324340a79c0baf5a321d1933c517fdae;AcceptabilityJudgment;266;Wrong;2243
324340a79c0baf5a321d1933c517fdae;AcceptabilityJudgment;267;Wrong;2042
324340a79c0baf5a321d1933c517fdae;AcceptabilityJudgment;268;Wrong;4372
324340a79c0baf5a321d1933c517fdae;AcceptabilityJudgment;269;Wrong;2516
324340a79c0baf5a321d1933c517fdae;AcceptabilityJudgment;270;Wrong;2587
324340a79c0baf5a321d1933c517fdae;AcceptabilityJudgment;271;Wrong;4382
324340a79c0baf5a321d1933c517fdae;AcceptabilityJudgment;272;Wrong;2324
324340a79c0baf5a321d1933c517fdae;AcceptabilityJudgment;273;Wrong;1592
324340a79c0baf5a321d1933c517fdae;AcceptabilityJudgment;274;Wrong;6711
324340a79c0baf5a321d1933c517fdae;AcceptabilityJudgment;275;Wrong;4071
492e07754c9ad10c86222a33da47dc8b;Form;7;age;28;
492e07754c9ad10c86222a33da47dc8b;Form;7;country1;Κυπρος;
492e07754c9ad10c86222a33da47dc8b;Form;7;country2;Κύπρος;
492e07754c9ad10c86222a33da47dc8b;Form;7;education;πανεπιστήμιο;
492e07754c9ad10c86222a33da47dc8b;Form;7;handedness;right;
492e07754c9ad10c86222a33da47dc8b;Form;7;sex;female;
492e07754c9ad10c86222a33da47dc8b;AcceptabilityJudgment;84;Correct;1334
492e07754c9ad10c86222a33da47dc8b;AcceptabilityJudgment;85;Correct;3303
492e07754c9ad10c86222a33da47dc8b;AcceptabilityJudgment;86;Correct;2428
492e07754c9ad10c86222a33da47dc8b;AcceptabilityJudgment;87;Correct;2216
492e07754c9ad10c86222a33da47dc8b;AcceptabilityJudgment;88;Correct;6442
492e07754c9ad10c86222a33da47dc8b;AcceptabilityJudgment;89;Correct;2653
492e07754c9ad10c86222a33da47dc8b;AcceptabilityJudgment;90;Correct;1373
492e07754c9ad10c86222a33da47dc8b;AcceptabilityJudgment;91;Correct;1551
492e07754c9ad10c86222a33da47dc8b;AcceptabilityJudgment;92;Correct;4174
492e07754c9ad10c86222a33da47dc8b;AcceptabilityJudgment;93;Correct;3001
492e07754c9ad10c86222a33da47dc8b;AcceptabilityJudgment;94;Correct;3505
492e07754c9ad10c86222a33da47dc8b;AcceptabilityJudgment;95;Correct;3037
492e07754c9ad10c86222a33da47dc8b;AcceptabilityJudgment;96;Correct;2584
492e07754c9ad10c86222a33da47dc8b;AcceptabilityJudgment;97;Correct;1654
492e07754c9ad10c86222a33da47dc8b;AcceptabilityJudgment;98;Correct;16303
492e07754c9ad10c86222a33da47dc8b;AcceptabilityJudgment;99;Correct;1856
492e07754c9ad10c86222a33da47dc8b;AcceptabilityJudgment;100;Correct;2402
492e07754c9ad10c86222a33da47dc8b;AcceptabilityJudgment;101;Correct;2049
492e07754c9ad10c86222a33da47dc8b;AcceptabilityJudgment;102;Correct;1590
492e07754c9ad10c86222a33da47dc8b;AcceptabilityJudgment;103;Correct;1966
492e07754c9ad10c86222a33da47dc8b;AcceptabilityJudgment;104;Correct;1662
492e07754c9ad10c86222a33da47dc8b;AcceptabilityJudgment;105;Correct;2699
492e07754c9ad10c86222a33da47dc8b;AcceptabilityJudgment;106;Correct;4091
492e07754c9ad10c86222a33da47dc8b;AcceptabilityJudgment;107;Correct;2339
492e07754c9ad10c86222a33da47dc8b;AcceptabilityJudgment;108;Correct;2329
492e07754c9ad10c86222a33da47dc8b;AcceptabilityJudgment;109;Correct;2754
492e07754c9ad10c86222a33da47dc8b;AcceptabilityJudgment;110;Correct;1438
492e07754c9ad10c86222a33da47dc8b;AcceptabilityJudgment;111;Wrong;1228
492e07754c9ad10c86222a33da47dc8b;AcceptabilityJudgment;112;Wrong;2301
492e07754c9ad10c86222a33da47dc8b;AcceptabilityJudgment;113;Wrong;4997
492e07754c9ad10c86222a33da47dc8b;AcceptabilityJudgment;114;Wrong;1626
492e07754c9ad10c86222a33da47dc8b;AcceptabilityJudgment;115;Wrong;2443
492e07754c9ad10c86222a33da47dc8b;AcceptabilityJudgment;116;Wrong;1932
492e07754c9ad10c86222a33da47dc8b;AcceptabilityJudgment;117;Wrong;1838
492e07754c9ad10c86222a33da47dc8b;AcceptabilityJudgment;118;Wrong;5627
492e07754c9ad10c86222a33da47dc8b;AcceptabilityJudgment;119;Wrong;2085
492e07754c9ad10c86222a33da47dc8b;AcceptabilityJudgment;120;Wrong;1872
492e07754c9ad10c86222a33da47dc8b;AcceptabilityJudgment;121;Wrong;1971
492e07754c9ad10c86222a33da47dc8b;AcceptabilityJudgment;122;Wrong;2740
492e07754c9ad10c86222a33da47dc8b;AcceptabilityJudgment;123;Wrong;1480
492e07754c9ad10c86222a33da47dc8b;AcceptabilityJudgment;124;Wrong;1359
492e07754c9ad10c86222a33da47dc8b;AcceptabilityJudgment;125;Wrong;1438
492e07754c9ad10c86222a33da47dc8b;AcceptabilityJudgment;126;Wrong;2521
492e07754c9ad10c86222a33da47dc8b;AcceptabilityJudgment;127;Wrong;1859
492e07754c9ad10c86222a33da47dc8b;AcceptabilityJudgment;128;Wrong;1864
492e07754c9ad10c86222a33da47dc8b;AcceptabilityJudgment;129;Wrong;5441
492e07754c9ad10c86222a33da47dc8b;AcceptabilityJudgment;130;Wrong;1871
492e07754c9ad10c86222a33da47dc8b;AcceptabilityJudgment;131;Wrong;3107
492e07754c9ad10c86222a33da47dc8b;AcceptabilityJudgment;132;Wrong;1950
492e07754c9ad10c86222a33da47dc8b;AcceptabilityJudgment;133;Wrong;2035
492e07754c9ad10c86222a33da47dc8b;AcceptabilityJudgment;134;Wrong;1705
492e07754c9ad10c86222a33da47dc8b;AcceptabilityJudgment;135;Wrong;2258
492e07754c9ad10c86222a33da47dc8b;AcceptabilityJudgment;136;Wrong;4828
492e07754c9ad10c86222a33da47dc8b;AcceptabilityJudgment;137;Wrong;1891
492e07754c9ad10c86222a33da47dc8b;AcceptabilityJudgment;222;Correct;3078
492e07754c9ad10c86222a33da47dc8b;AcceptabilityJudgment;223;Correct;2205
492e07754c9ad10c86222a33da47dc8b;AcceptabilityJudgment;224;Correct;1365
492e07754c9ad10c86222a33da47dc8b;AcceptabilityJudgment;225;Correct;4322
492e07754c9ad10c86222a33da47dc8b;AcceptabilityJudgment;226;Correct;2517
492e07754c9ad10c86222a33da47dc8b;AcceptabilityJudgment;227;Correct;932
492e07754c9ad10c86222a33da47dc8b;AcceptabilityJudgment;228;Correct;1674
492e07754c9ad10c86222a33da47dc8b;AcceptabilityJudgment;229;Correct;2077
492e07754c9ad10c86222a33da47dc8b;AcceptabilityJudgment;230;Correct;1137
492e07754c9ad10c86222a33da47dc8b;AcceptabilityJudgment;231;Correct;3396
492e07754c9ad10c86222a33da47dc8b;AcceptabilityJudgment;232;Correct;2762
492e07754c9ad10c86222a33da47dc8b;AcceptabilityJudgment;233;Correct;2629
492e07754c9ad10c86222a33da47dc8b;AcceptabilityJudgment;234;Correct;1110
492e07754c9ad10c86222a33da47dc8b;AcceptabilityJudgment;235;Correct;915
492e07754c9ad10c86222a33da47dc8b;AcceptabilityJudgment;236;Correct;2278
492e07754c9ad10c86222a33da47dc8b;AcceptabilityJudgment;237;Correct;1808
492e07754c9ad10c86222a33da47dc8b;AcceptabilityJudgment;238;Correct;3094
492e07754c9ad10c86222a33da47dc8b;AcceptabilityJudgment;239;Correct;3285
492e07754c9ad10c86222a33da47dc8b;AcceptabilityJudgment;240;Correct;1870
492e07754c9ad10c86222a33da47dc8b;AcceptabilityJudgment;241;Correct;1241
492e07754c9ad10c86222a33da47dc8b;AcceptabilityJudgment;242;Correct;2545
492e07754c9ad10c86222a33da47dc8b;AcceptabilityJudgment;243;Correct;3317
492e07754c9ad10c86222a33da47dc8b;AcceptabilityJudgment;244;Correct;1046
492e07754c9ad10c86222a33da47dc8b;AcceptabilityJudgment;245;Correct;1943
492e07754c9ad10c86222a33da47dc8b;AcceptabilityJudgment;246;Correct;1634
492e07754c9ad10c86222a33da47dc8b;AcceptabilityJudgment;247;Correct;2596
492e07754c9ad10c86222a33da47dc8b;AcceptabilityJudgment;248;Correct;3367
492e07754c9ad10c86222a33da47dc8b;AcceptabilityJudgment;249;Wrong;2339
492e07754c9ad10c86222a33da47dc8b;AcceptabilityJudgment;250;Wrong;1657
492e07754c9ad10c86222a33da47dc8b;AcceptabilityJudgment;251;Wrong;6420
492e07754c9ad10c86222a33da47dc8b;AcceptabilityJudgment;252;Wrong;1444
492e07754c9ad10c86222a33da47dc8b;AcceptabilityJudgment;253;Wrong;2430
492e07754c9ad10c86222a33da47dc8b;AcceptabilityJudgment;254;Wrong;2297
492e07754c9ad10c86222a33da47dc8b;AcceptabilityJudgment;255;Wrong;2251
492e07754c9ad10c86222a33da47dc8b;AcceptabilityJudgment;256;Wrong;2368
492e07754c9ad10c86222a33da47dc8b;AcceptabilityJudgment;257;Wrong;1410
492e07754c9ad10c86222a33da47dc8b;AcceptabilityJudgment;258;Wrong;1026
492e07754c9ad10c86222a33da47dc8b;AcceptabilityJudgment;259;Wrong;2916
492e07754c9ad10c86222a33da47dc8b;AcceptabilityJudgment;260;Wrong;1942
492e07754c9ad10c86222a33da47dc8b;AcceptabilityJudgment;261;Wrong;1463
492e07754c9ad10c86222a33da47dc8b;AcceptabilityJudgment;262;Wrong;1724
492e07754c9ad10c86222a33da47dc8b;AcceptabilityJudgment;263;Wrong;2811
492e07754c9ad10c86222a33da47dc8b;AcceptabilityJudgment;264;Wrong;2597
492e07754c9ad10c86222a33da47dc8b;AcceptabilityJudgment;265;Wrong;2882
492e07754c9ad10c86222a33da47dc8b;AcceptabilityJudgment;266;Wrong;1630
492e07754c9ad10c86222a33da47dc8b;AcceptabilityJudgment;267;Wrong;2135
492e07754c9ad10c86222a33da47dc8b;AcceptabilityJudgment;268;Wrong;1443
492e07754c9ad10c86222a33da47dc8b;AcceptabilityJudgment;269;Wrong;1864
492e07754c9ad10c86222a33da47dc8b;AcceptabilityJudgment;270;Wrong;7314
492e07754c9ad10c86222a33da47dc8b;AcceptabilityJudgment;271;Wrong;2086
492e07754c9ad10c86222a33da47dc8b;AcceptabilityJudgment;272;Wrong;1981
492e07754c9ad10c86222a33da47dc8b;AcceptabilityJudgment;273;Wrong;2492
492e07754c9ad10c86222a33da47dc8b;AcceptabilityJudgment;274;Correct;1960
492e07754c9ad10c86222a33da47dc8b;AcceptabilityJudgment;275;Correct;1873
4b4c9debd4aedeb1fd3dfc9f1cab3b0b;Form;7;age;24;
4b4c9debd4aedeb1fd3dfc9f1cab3b0b;Form;7;country1;Λευκωσία;
4b4c9debd4aedeb1fd3dfc9f1cab3b0b;Form;7;country2;Λευκωσία;
4b4c9debd4aedeb1fd3dfc9f1cab3b0b;Form;7;education;Πτυχίο;
4b4c9debd4aedeb1fd3dfc9f1cab3b0b;Form;7;handedness;right;
4b4c9debd4aedeb1fd3dfc9f1cab3b0b;Form;7;sex;male;
4b4c9debd4aedeb1fd3dfc9f1cab3b0b;AcceptabilityJudgment;84;Correct;2261
4b4c9debd4aedeb1fd3dfc9f1cab3b0b;AcceptabilityJudgment;85;Correct;2620
4b4c9debd4aedeb1fd3dfc9f1cab3b0b;AcceptabilityJudgment;86;Correct;5732
4b4c9debd4aedeb1fd3dfc9f1cab3b0b;AcceptabilityJudgment;87;Neither correct nor wrong;9544
4b4c9debd4aedeb1fd3dfc9f1cab3b0b;AcceptabilityJudgment;88;Neither correct nor wrong;2895
4b4c9debd4aedeb1fd3dfc9f1cab3b0b;AcceptabilityJudgment;89;Neither correct nor wrong;5832
4b4c9debd4aedeb1fd3dfc9f1cab3b0b;AcceptabilityJudgment;90;Neither correct nor wrong;6205
4b4c9debd4aedeb1fd3dfc9f1cab3b0b;AcceptabilityJudgment;91;Correct;4099
4b4c9debd4aedeb1fd3dfc9f1cab3b0b;AcceptabilityJudgment;92;Correct;2155
4b4c9debd4aedeb1fd3dfc9f1cab3b0b;AcceptabilityJudgment;93;Correct;5197
4b4c9debd4aedeb1fd3dfc9f1cab3b0b;AcceptabilityJudgment;94;Correct;2655
4b4c9debd4aedeb1fd3dfc9f1cab3b0b;AcceptabilityJudgment;95;Neither correct nor wrong;7505
4b4c9debd4aedeb1fd3dfc9f1cab3b0b;AcceptabilityJudgment;96;Correct;1982
4b4c9debd4aedeb1fd3dfc9f1cab3b0b;AcceptabilityJudgment;97;Correct;1844
4b4c9debd4aedeb1fd3dfc9f1cab3b0b;AcceptabilityJudgment;98;Correct;1643
4b4c9debd4aedeb1fd3dfc9f1cab3b0b;AcceptabilityJudgment;99;Neither correct nor wrong;5935
4b4c9debd4aedeb1fd3dfc9f1cab3b0b;AcceptabilityJudgment;100;Neither correct nor wrong;5979
4b4c9debd4aedeb1fd3dfc9f1cab3b0b;AcceptabilityJudgment;101;Neither correct nor wrong;4363
4b4c9debd4aedeb1fd3dfc9f1cab3b0b;AcceptabilityJudgment;102;Correct;1009
4b4c9debd4aedeb1fd3dfc9f1cab3b0b;AcceptabilityJudgment;103;Correct;1023
4b4c9debd4aedeb1fd3dfc9f1cab3b0b;AcceptabilityJudgment;104;Correct;1463
4b4c9debd4aedeb1fd3dfc9f1cab3b0b;AcceptabilityJudgment;105;Correct;1715
4b4c9debd4aedeb1fd3dfc9f1cab3b0b;AcceptabilityJudgment;106;Correct;1475
4b4c9debd4aedeb1fd3dfc9f1cab3b0b;AcceptabilityJudgment;107;Correct;1692
4b4c9debd4aedeb1fd3dfc9f1cab3b0b;AcceptabilityJudgment;108;Correct;2908
4b4c9debd4aedeb1fd3dfc9f1cab3b0b;AcceptabilityJudgment;109;Correct;1999
4b4c9debd4aedeb1fd3dfc9f1cab3b0b;AcceptabilityJudgment;110;Correct;1042
4b4c9debd4aedeb1fd3dfc9f1cab3b0b;AcceptabilityJudgment;111;Wrong;1013
4b4c9debd4aedeb1fd3dfc9f1cab3b0b;AcceptabilityJudgment;112;Wrong;1649
4b4c9debd4aedeb1fd3dfc9f1cab3b0b;AcceptabilityJudgment;113;Wrong;1107
4b4c9debd4aedeb1fd3dfc9f1cab3b0b;AcceptabilityJudgment;114;Wrong;2419
4b4c9debd4aedeb1fd3dfc9f1cab3b0b;AcceptabilityJudgment;115;Wrong;941
4b4c9debd4aedeb1fd3dfc9f1cab3b0b;AcceptabilityJudgment;116;Wrong;1263
4b4c9debd4aedeb1fd3dfc9f1cab3b0b;AcceptabilityJudgment;117;Wrong;3090
4b4c9debd4aedeb1fd3dfc9f1cab3b0b;AcceptabilityJudgment;118;Wrong;1469
4b4c9debd4aedeb1fd3dfc9f1cab3b0b;AcceptabilityJudgment;119;Wrong;2302
4b4c9debd4aedeb1fd3dfc9f1cab3b0b;AcceptabilityJudgment;120;Wrong;1550
4b4c9debd4aedeb1fd3dfc9f1cab3b0b;AcceptabilityJudgment;121;Wrong;2572
4b4c9debd4aedeb1fd3dfc9f1cab3b0b;AcceptabilityJudgment;122;Wrong;1080
4b4c9debd4aedeb1fd3dfc9f1cab3b0b;AcceptabilityJudgment;123;Wrong;2838
4b4c9debd4aedeb1fd3dfc9f1cab3b0b;AcceptabilityJudgment;124;Wrong;1194
4b4c9debd4aedeb1fd3dfc9f1cab3b0b;AcceptabilityJudgment;125;Wrong;1723
4b4c9debd4aedeb1fd3dfc9f1cab3b0b;AcceptabilityJudgment;126;Wrong;3792
4b4c9debd4aedeb1fd3dfc9f1cab3b0b;AcceptabilityJudgment;127;Wrong;4477
4b4c9debd4aedeb1fd3dfc9f1cab3b0b;AcceptabilityJudgment;128;Wrong;1655
4b4c9debd4aedeb1fd3dfc9f1cab3b0b;AcceptabilityJudgment;129;Wrong;2171
4b4c9debd4aedeb1fd3dfc9f1cab3b0b;AcceptabilityJudgment;130;Wrong;1773
4b4c9debd4aedeb1fd3dfc9f1cab3b0b;AcceptabilityJudgment;131;Wrong;1654
4b4c9debd4aedeb1fd3dfc9f1cab3b0b;AcceptabilityJudgment;132;Wrong;3016
4b4c9debd4aedeb1fd3dfc9f1cab3b0b;AcceptabilityJudgment;133;Wrong;1381
4b4c9debd4aedeb1fd3dfc9f1cab3b0b;AcceptabilityJudgment;134;Wrong;1186
4b4c9debd4aedeb1fd3dfc9f1cab3b0b;AcceptabilityJudgment;135;Wrong;2222
4b4c9debd4aedeb1fd3dfc9f1cab3b0b;AcceptabilityJudgment;136;Correct;1366
4b4c9debd4aedeb1fd3dfc9f1cab3b0b;AcceptabilityJudgment;137;Wrong;2075
4b4c9debd4aedeb1fd3dfc9f1cab3b0b;AcceptabilityJudgment;222;Correct;2737
4b4c9debd4aedeb1fd3dfc9f1cab3b0b;AcceptabilityJudgment;223;Correct;6677
4b4c9debd4aedeb1fd3dfc9f1cab3b0b;AcceptabilityJudgment;224;Correct;3935
4b4c9debd4aedeb1fd3dfc9f1cab3b0b;AcceptabilityJudgment;225;Correct;5613
4b4c9debd4aedeb1fd3dfc9f1cab3b0b;AcceptabilityJudgment;226;Wrong;8110
4b4c9debd4aedeb1fd3dfc9f1cab3b0b;AcceptabilityJudgment;227;Correct;2286
4b4c9debd4aedeb1fd3dfc9f1cab3b0b;AcceptabilityJudgment;228;Correct;2078
4b4c9debd4aedeb1fd3dfc9f1cab3b0b;AcceptabilityJudgment;229;Correct;6499
4b4c9debd4aedeb1fd3dfc9f1cab3b0b;AcceptabilityJudgment;230;Wrong;4788
4b4c9debd4aedeb1fd3dfc9f1cab3b0b;AcceptabilityJudgment;231;Correct;4777
4b4c9debd4aedeb1fd3dfc9f1cab3b0b;AcceptabilityJudgment;232;Correct;2161
4b4c9debd4aedeb1fd3dfc9f1cab3b0b;AcceptabilityJudgment;233;Correct;8006
4b4c9debd4aedeb1fd3dfc9f1cab3b0b;AcceptabilityJudgment;234;Correct;2383
4b4c9debd4aedeb1fd3dfc9f1cab3b0b;AcceptabilityJudgment;235;Correct;3101
4b4c9debd4aedeb1fd3dfc9f1cab3b0b;AcceptabilityJudgment;236;Correct;1494
4b4c9debd4aedeb1fd3dfc9f1cab3b0b;AcceptabilityJudgment;237;Correct;1419
4b4c9debd4aedeb1fd3dfc9f1cab3b0b;AcceptabilityJudgment;238;Wrong;9891
4b4c9debd4aedeb1fd3dfc9f1cab3b0b;AcceptabilityJudgment;239;Correct;1924
4b4c9debd4aedeb1fd3dfc9f1cab3b0b;AcceptabilityJudgment;240;Correct;1501
4b4c9debd4aedeb1fd3dfc9f1cab3b0b;AcceptabilityJudgment;241;Correct;968
4b4c9debd4aedeb1fd3dfc9f1cab3b0b;AcceptabilityJudgment;242;Correct;1418
4b4c9debd4aedeb1fd3dfc9f1cab3b0b;AcceptabilityJudgment;243;Correct;1597
4b4c9debd4aedeb1fd3dfc9f1cab3b0b;AcceptabilityJudgment;244;Correct;1091
4b4c9debd4aedeb1fd3dfc9f1cab3b0b;AcceptabilityJudgment;245;Correct;1594
4b4c9debd4aedeb1fd3dfc9f1cab3b0b;AcceptabilityJudgment;246;Correct;2673
4b4c9debd4aedeb1fd3dfc9f1cab3b0b;AcceptabilityJudgment;247;Correct;1555
4b4c9debd4aedeb1fd3dfc9f1cab3b0b;AcceptabilityJudgment;248;Correct;2139
4b4c9debd4aedeb1fd3dfc9f1cab3b0b;AcceptabilityJudgment;249;Wrong;1149
4b4c9debd4aedeb1fd3dfc9f1cab3b0b;AcceptabilityJudgment;250;Wrong;3167
4b4c9debd4aedeb1fd3dfc9f1cab3b0b;AcceptabilityJudgment;251;Wrong;1453
4b4c9debd4aedeb1fd3dfc9f1cab3b0b;AcceptabilityJudgment;252;Wrong;1133
4b4c9debd4aedeb1fd3dfc9f1cab3b0b;AcceptabilityJudgment;253;Wrong;1258
4b4c9debd4aedeb1fd3dfc9f1cab3b0b;AcceptabilityJudgment;254;Wrong;1756
4b4c9debd4aedeb1fd3dfc9f1cab3b0b;AcceptabilityJudgment;255;Wrong;1641
4b4c9debd4aedeb1fd3dfc9f1cab3b0b;AcceptabilityJudgment;256;Wrong;1349
4b4c9debd4aedeb1fd3dfc9f1cab3b0b;AcceptabilityJudgment;257;Wrong;959
4b4c9debd4aedeb1fd3dfc9f1cab3b0b;AcceptabilityJudgment;258;Wrong;1148
4b4c9debd4aedeb1fd3dfc9f1cab3b0b;AcceptabilityJudgment;259;Wrong;1566
4b4c9debd4aedeb1fd3dfc9f1cab3b0b;AcceptabilityJudgment;260;Wrong;903
4b4c9debd4aedeb1fd3dfc9f1cab3b0b;AcceptabilityJudgment;261;Wrong;1820
4b4c9debd4aedeb1fd3dfc9f1cab3b0b;AcceptabilityJudgment;262;Wrong;1744
4b4c9debd4aedeb1fd3dfc9f1cab3b0b;AcceptabilityJudgment;263;Wrong;3976
4b4c9debd4aedeb1fd3dfc9f1cab3b0b;AcceptabilityJudgment;264;Wrong;4114
4b4c9debd4aedeb1fd3dfc9f1cab3b0b;AcceptabilityJudgment;265;Wrong;4306
4b4c9debd4aedeb1fd3dfc9f1cab3b0b;AcceptabilityJudgment;266;Wrong;3598
4b4c9debd4aedeb1fd3dfc9f1cab3b0b;AcceptabilityJudgment;267;Wrong;1677
4b4c9debd4aedeb1fd3dfc9f1cab3b0b;AcceptabilityJudgment;268;Wrong;1710
4b4c9debd4aedeb1fd3dfc9f1cab3b0b;AcceptabilityJudgment;269;Wrong;1012
4b4c9debd4aedeb1fd3dfc9f1cab3b0b;AcceptabilityJudgment;270;Wrong;2120
4b4c9debd4aedeb1fd3dfc9f1cab3b0b;AcceptabilityJudgment;271;Wrong;3037
4b4c9debd4aedeb1fd3dfc9f1cab3b0b;AcceptabilityJudgment;272;Wrong;1374
4b4c9debd4aedeb1fd3dfc9f1cab3b0b;AcceptabilityJudgment;273;Wrong;1029
4b4c9debd4aedeb1fd3dfc9f1cab3b0b;AcceptabilityJudgment;274;Wrong;2156
4b4c9debd4aedeb1fd3dfc9f1cab3b0b;AcceptabilityJudgment;275;Wrong;2937
5cfee92572d81db494f8036861d00c3d;Form;7;age;33;
5cfee92572d81db494f8036861d00c3d;Form;7;country1;λευκωσια;
5cfee92572d81db494f8036861d00c3d;Form;7;country2;λευκωασια;
5cfee92572d81db494f8036861d00c3d;Form;7;education;μεταπτυχιακο;
5cfee92572d81db494f8036861d00c3d;Form;7;handedness;right;
5cfee92572d81db494f8036861d00c3d;Form;7;sex;female;
5cfee92572d81db494f8036861d00c3d;AcceptabilityJudgment;84;Correct;2604
5cfee92572d81db494f8036861d00c3d;AcceptabilityJudgment;85;Correct;1987
5cfee92572d81db494f8036861d00c3d;AcceptabilityJudgment;86;Correct;1611
5cfee92572d81db494f8036861d00c3d;AcceptabilityJudgment;87;Correct;1296
5cfee92572d81db494f8036861d00c3d;AcceptabilityJudgment;88;Correct;3151
5cfee92572d81db494f8036861d00c3d;AcceptabilityJudgment;89;Correct;1824
5cfee92572d81db494f8036861d00c3d;AcceptabilityJudgment;90;Correct;1471
5cfee92572d81db494f8036861d00c3d;AcceptabilityJudgment;91;Correct;1552
5cfee92572d81db494f8036861d00c3d;AcceptabilityJudgment;92;Correct;1739
5cfee92572d81db494f8036861d00c3d;AcceptabilityJudgment;93;Correct;1546
5cfee92572d81db494f8036861d00c3d;AcceptabilityJudgment;94;Correct;2858
5cfee92572d81db494f8036861d00c3d;AcceptabilityJudgment;95;Correct;5532
5cfee92572d81db494f8036861d00c3d;AcceptabilityJudgment;96;Correct;5116
5cfee92572d81db494f8036861d00c3d;AcceptabilityJudgment;97;Correct;1882
5cfee92572d81db494f8036861d00c3d;AcceptabilityJudgment;98;Correct;2791
5cfee92572d81db494f8036861d00c3d;AcceptabilityJudgment;99;Correct;2357
5cfee92572d81db494f8036861d00c3d;AcceptabilityJudgment;100;Correct;1635
5cfee92572d81db494f8036861d00c3d;AcceptabilityJudgment;101;Correct;2348
5cfee92572d81db494f8036861d00c3d;AcceptabilityJudgment;102;Correct;3313
5cfee92572d81db494f8036861d00c3d;AcceptabilityJudgment;103;Correct;1821
5cfee92572d81db494f8036861d00c3d;AcceptabilityJudgment;104;Correct;2689
5cfee92572d81db494f8036861d00c3d;AcceptabilityJudgment;105;Correct;1385
5cfee92572d81db494f8036861d00c3d;AcceptabilityJudgment;106;Correct;1288
5cfee92572d81db494f8036861d00c3d;AcceptabilityJudgment;107;Correct;4180
5cfee92572d81db494f8036861d00c3d;AcceptabilityJudgment;108;Correct;2360
5cfee92572d81db494f8036861d00c3d;AcceptabilityJudgment;109;Correct;3979
5cfee92572d81db494f8036861d00c3d;AcceptabilityJudgment;110;Correct;1211
5cfee92572d81db494f8036861d00c3d;AcceptabilityJudgment;111;Wrong;1194
5cfee92572d81db494f8036861d00c3d;AcceptabilityJudgment;112;Wrong;1691
5cfee92572d81db494f8036861d00c3d;AcceptabilityJudgment;113;Wrong;2475
5cfee92572d81db494f8036861d00c3d;AcceptabilityJudgment;114;Wrong;2755
5cfee92572d81db494f8036861d00c3d;AcceptabilityJudgment;115;Wrong;1407
5cfee92572d81db494f8036861d00c3d;AcceptabilityJudgment;116;Correct;1168
5cfee92572d81db494f8036861d00c3d;AcceptabilityJudgment;117;Wrong;1283
5cfee92572d81db494f8036861d00c3d;AcceptabilityJudgment;118;Wrong;3030
5cfee92572d81db494f8036861d00c3d;AcceptabilityJudgment;119;Wrong;1784
5cfee92572d81db494f8036861d00c3d;AcceptabilityJudgment;120;Wrong;1586
5cfee92572d81db494f8036861d00c3d;AcceptabilityJudgment;121;Wrong;2009
5cfee92572d81db494f8036861d00c3d;AcceptabilityJudgment;122;Wrong;1024
5cfee92572d81db494f8036861d00c3d;AcceptabilityJudgment;123;Wrong;2004
5cfee92572d81db494f8036861d00c3d;AcceptabilityJudgment;124;Wrong;1237
5cfee92572d81db494f8036861d00c3d;AcceptabilityJudgment;125;Wrong;2108
5cfee92572d81db494f8036861d00c3d;AcceptabilityJudgment;126;Wrong;3452
5cfee92572d81db494f8036861d00c3d;AcceptabilityJudgment;127;Correct;1969
5cfee92572d81db494f8036861d00c3d;AcceptabilityJudgment;128;Wrong;1876
5cfee92572d81db494f8036861d00c3d;AcceptabilityJudgment;129;Correct;1607
5cfee92572d81db494f8036861d00c3d;AcceptabilityJudgment;130;Wrong;2883
5cfee92572d81db494f8036861d00c3d;AcceptabilityJudgment;131;Wrong;1883
5cfee92572d81db494f8036861d00c3d;AcceptabilityJudgment;132;Correct;1126
5cfee92572d81db494f8036861d00c3d;AcceptabilityJudgment;133;Wrong;1649
5cfee92572d81db494f8036861d00c3d;AcceptabilityJudgment;134;Wrong;1420
5cfee92572d81db494f8036861d00c3d;AcceptabilityJudgment;135;Wrong;1462
5cfee92572d81db494f8036861d00c3d;AcceptabilityJudgment;136;Wrong;3394
5cfee92572d81db494f8036861d00c3d;AcceptabilityJudgment;137;Wrong;3231
5cfee92572d81db494f8036861d00c3d;AcceptabilityJudgment;222;Correct;4039
5cfee92572d81db494f8036861d00c3d;AcceptabilityJudgment;223;Correct;1879
5cfee92572d81db494f8036861d00c3d;AcceptabilityJudgment;224;Correct;1932
5cfee92572d81db494f8036861d00c3d;AcceptabilityJudgment;225;Correct;2466
5cfee92572d81db494f8036861d00c3d;AcceptabilityJudgment;226;Correct;3316
5cfee92572d81db494f8036861d00c3d;AcceptabilityJudgment;227;Correct;2235
5cfee92572d81db494f8036861d00c3d;AcceptabilityJudgment;228;Correct;5213
5cfee92572d81db494f8036861d00c3d;AcceptabilityJudgment;229;Correct;4805
5cfee92572d81db494f8036861d00c3d;AcceptabilityJudgment;230;Correct;1792
5cfee92572d81db494f8036861d00c3d;AcceptabilityJudgment;231;Correct;2780
5cfee92572d81db494f8036861d00c3d;AcceptabilityJudgment;232;Correct;3909
5cfee92572d81db494f8036861d00c3d;AcceptabilityJudgment;233;Correct;2398
5cfee92572d81db494f8036861d00c3d;AcceptabilityJudgment;234;Correct;1973
5cfee92572d81db494f8036861d00c3d;AcceptabilityJudgment;235;Correct;3624
5cfee92572d81db494f8036861d00c3d;AcceptabilityJudgment;236;Correct;1966
5cfee92572d81db494f8036861d00c3d;AcceptabilityJudgment;237;Correct;3428
5cfee92572d81db494f8036861d00c3d;AcceptabilityJudgment;238;Correct;4309
5cfee92572d81db494f8036861d00c3d;AcceptabilityJudgment;239;Correct;1641
5cfee92572d81db494f8036861d00c3d;AcceptabilityJudgment;240;Correct;1569
5cfee92572d81db494f8036861d00c3d;AcceptabilityJudgment;241;Correct;1702
5cfee92572d81db494f8036861d00c3d;AcceptabilityJudgment;242;Correct;2205
5cfee92572d81db494f8036861d00c3d;AcceptabilityJudgment;243;Correct;3975
5cfee92572d81db494f8036861d00c3d;AcceptabilityJudgment;244;Correct;2166
5cfee92572d81db494f8036861d00c3d;AcceptabilityJudgment;245;Correct;1473
5cfee92572d81db494f8036861d00c3d;AcceptabilityJudgment;246;Correct;2526
5cfee92572d81db494f8036861d00c3d;AcceptabilityJudgment;247;Correct;3364
5cfee92572d81db494f8036861d00c3d;AcceptabilityJudgment;248;Correct;3130
5cfee92572d81db494f8036861d00c3d;AcceptabilityJudgment;249;Wrong;2000
5cfee92572d81db494f8036861d00c3d;AcceptabilityJudgment;250;Wrong;1777
5cfee92572d81db494f8036861d00c3d;AcceptabilityJudgment;251;Wrong;2685
5cfee92572d81db494f8036861d00c3d;AcceptabilityJudgment;252;Correct;1729
5cfee92572d81db494f8036861d00c3d;AcceptabilityJudgment;253;Wrong;2021
5cfee92572d81db494f8036861d00c3d;AcceptabilityJudgment;254;Wrong;3060
5cfee92572d81db494f8036861d00c3d;AcceptabilityJudgment;255;Wrong;3175
5cfee92572d81db494f8036861d00c3d;AcceptabilityJudgment;256;Wrong;1826
5cfee92572d81db494f8036861d00c3d;AcceptabilityJudgment;257;Wrong;2251
5cfee92572d81db494f8036861d00c3d;AcceptabilityJudgment;258;Wrong;1833
5cfee92572d81db494f8036861d00c3d;AcceptabilityJudgment;259;Wrong;2214
5cfee92572d81db494f8036861d00c3d;AcceptabilityJudgment;260;Wrong;3062
5cfee92572d81db494f8036861d00c3d;AcceptabilityJudgment;261;Wrong;2552
5cfee92572d81db494f8036861d00c3d;AcceptabilityJudgment;262;Wrong;4462
5cfee92572d81db494f8036861d00c3d;AcceptabilityJudgment;263;Wrong;3263
5cfee92572d81db494f8036861d00c3d;AcceptabilityJudgment;264;Wrong;3120
5cfee92572d81db494f8036861d00c3d;AcceptabilityJudgment;265;Wrong;2803
5cfee92572d81db494f8036861d00c3d;AcceptabilityJudgment;266;Wrong;2824
5cfee92572d81db494f8036861d00c3d;AcceptabilityJudgment;267;Wrong;1351
5cfee92572d81db494f8036861d00c3d;AcceptabilityJudgment;268;Wrong;2165
5cfee92572d81db494f8036861d00c3d;AcceptabilityJudgment;269;Wrong;1496
5cfee92572d81db494f8036861d00c3d;AcceptabilityJudgment;270;Correct;1844
5cfee92572d81db494f8036861d00c3d;AcceptabilityJudgment;271;Wrong;3358
5cfee92572d81db494f8036861d00c3d;AcceptabilityJudgment;272;Wrong;3808
5cfee92572d81db494f8036861d00c3d;AcceptabilityJudgment;273;Wrong;6189
5cfee92572d81db494f8036861d00c3d;AcceptabilityJudgment;274;Correct;1796
5cfee92572d81db494f8036861d00c3d;AcceptabilityJudgment;275;Wrong;1827
607ba9a52e718bc60069c8fee9335b1f;Form;7;age;31;
607ba9a52e718bc60069c8fee9335b1f;Form;7;country1;1986;
607ba9a52e718bc60069c8fee9335b1f;Form;7;country2;ΠΑΦΟΣ%2CΚΥΠΡΟΣ;
607ba9a52e718bc60069c8fee9335b1f;Form;7;education;ΠΤΥΧΙΟ;
607ba9a52e718bc60069c8fee9335b1f;Form;7;handedness;right;
607ba9a52e718bc60069c8fee9335b1f;Form;7;sex;male;
607ba9a52e718bc60069c8fee9335b1f;AcceptabilityJudgment;84;Correct;1047
607ba9a52e718bc60069c8fee9335b1f;AcceptabilityJudgment;85;Correct;578
607ba9a52e718bc60069c8fee9335b1f;AcceptabilityJudgment;86;Correct;756
607ba9a52e718bc60069c8fee9335b1f;AcceptabilityJudgment;87;Correct;1007
607ba9a52e718bc60069c8fee9335b1f;AcceptabilityJudgment;88;Correct;872
607ba9a52e718bc60069c8fee9335b1f;AcceptabilityJudgment;89;Correct;831
607ba9a52e718bc60069c8fee9335b1f;AcceptabilityJudgment;90;Correct;996
607ba9a52e718bc60069c8fee9335b1f;AcceptabilityJudgment;91;Correct;1144
607ba9a52e718bc60069c8fee9335b1f;AcceptabilityJudgment;92;Correct;880
607ba9a52e718bc60069c8fee9335b1f;AcceptabilityJudgment;93;Correct;869
607ba9a52e718bc60069c8fee9335b1f;AcceptabilityJudgment;94;Correct;2479
607ba9a52e718bc60069c8fee9335b1f;AcceptabilityJudgment;95;Correct;1565
607ba9a52e718bc60069c8fee9335b1f;AcceptabilityJudgment;96;Correct;719
607ba9a52e718bc60069c8fee9335b1f;AcceptabilityJudgment;97;Correct;759
607ba9a52e718bc60069c8fee9335b1f;AcceptabilityJudgment;98;Correct;564
607ba9a52e718bc60069c8fee9335b1f;AcceptabilityJudgment;99;Correct;605
607ba9a52e718bc60069c8fee9335b1f;AcceptabilityJudgment;100;Correct;625
607ba9a52e718bc60069c8fee9335b1f;AcceptabilityJudgment;101;Correct;755
607ba9a52e718bc60069c8fee9335b1f;AcceptabilityJudgment;102;Correct;793
607ba9a52e718bc60069c8fee9335b1f;AcceptabilityJudgment;103;Correct;937
607ba9a52e718bc60069c8fee9335b1f;AcceptabilityJudgment;104;Correct;941
607ba9a52e718bc60069c8fee9335b1f;AcceptabilityJudgment;105;Wrong;679
607ba9a52e718bc60069c8fee9335b1f;AcceptabilityJudgment;106;Correct;1588
607ba9a52e718bc60069c8fee9335b1f;AcceptabilityJudgment;107;Correct;4393
607ba9a52e718bc60069c8fee9335b1f;AcceptabilityJudgment;108;Correct;821
607ba9a52e718bc60069c8fee9335b1f;AcceptabilityJudgment;109;Correct;1593
607ba9a52e718bc60069c8fee9335b1f;AcceptabilityJudgment;110;Correct;1066
607ba9a52e718bc60069c8fee9335b1f;AcceptabilityJudgment;111;Wrong;1053
607ba9a52e718bc60069c8fee9335b1f;AcceptabilityJudgment;112;Wrong;1097
607ba9a52e718bc60069c8fee9335b1f;AcceptabilityJudgment;113;Wrong;1250
607ba9a52e718bc60069c8fee9335b1f;AcceptabilityJudgment;114;Wrong;1441
607ba9a52e718bc60069c8fee9335b1f;AcceptabilityJudgment;115;Wrong;1228
607ba9a52e718bc60069c8fee9335b1f;AcceptabilityJudgment;116;Correct;942
607ba9a52e718bc60069c8fee9335b1f;AcceptabilityJudgment;117;Wrong;781
607ba9a52e718bc60069c8fee9335b1f;AcceptabilityJudgment;118;Wrong;691
607ba9a52e718bc60069c8fee9335b1f;AcceptabilityJudgment;119;Wrong;750
607ba9a52e718bc60069c8fee9335b1f;AcceptabilityJudgment;120;Wrong;1312
607ba9a52e718bc60069c8fee9335b1f;AcceptabilityJudgment;121;Wrong;1759
607ba9a52e718bc60069c8fee9335b1f;AcceptabilityJudgment;122;Wrong;1695
607ba9a52e718bc60069c8fee9335b1f;AcceptabilityJudgment;123;Wrong;1089
607ba9a52e718bc60069c8fee9335b1f;AcceptabilityJudgment;124;Wrong;923
607ba9a52e718bc60069c8fee9335b1f;AcceptabilityJudgment;125;Wrong;1684
607ba9a52e718bc60069c8fee9335b1f;AcceptabilityJudgment;126;Wrong;1749
607ba9a52e718bc60069c8fee9335b1f;AcceptabilityJudgment;127;Wrong;2506
607ba9a52e718bc60069c8fee9335b1f;AcceptabilityJudgment;128;Wrong;1494
607ba9a52e718bc60069c8fee9335b1f;AcceptabilityJudgment;129;Wrong;1487
607ba9a52e718bc60069c8fee9335b1f;AcceptabilityJudgment;130;Wrong;1331
607ba9a52e718bc60069c8fee9335b1f;AcceptabilityJudgment;131;Wrong;2732
607ba9a52e718bc60069c8fee9335b1f;AcceptabilityJudgment;132;Wrong;1249
607ba9a52e718bc60069c8fee9335b1f;AcceptabilityJudgment;133;Wrong;1372
607ba9a52e718bc60069c8fee9335b1f;AcceptabilityJudgment;134;Wrong;1126
607ba9a52e718bc60069c8fee9335b1f;AcceptabilityJudgment;135;Wrong;2001
607ba9a52e718bc60069c8fee9335b1f;AcceptabilityJudgment;136;Correct;1122
607ba9a52e718bc60069c8fee9335b1f;AcceptabilityJudgment;137;Wrong;1781
607ba9a52e718bc60069c8fee9335b1f;AcceptabilityJudgment;222;Correct;1779
607ba9a52e718bc60069c8fee9335b1f;AcceptabilityJudgment;223;Correct;1003
607ba9a52e718bc60069c8fee9335b1f;AcceptabilityJudgment;224;Correct;2362
607ba9a52e718bc60069c8fee9335b1f;AcceptabilityJudgment;225;Correct;4743
607ba9a52e718bc60069c8fee9335b1f;AcceptabilityJudgment;226;Correct;851
607ba9a52e718bc60069c8fee9335b1f;AcceptabilityJudgment;227;Correct;2249
607ba9a52e718bc60069c8fee9335b1f;AcceptabilityJudgment;228;Correct;1848
607ba9a52e718bc60069c8fee9335b1f;AcceptabilityJudgment;229;Correct;2108
607ba9a52e718bc60069c8fee9335b1f;AcceptabilityJudgment;230;Wrong;1740
607ba9a52e718bc60069c8fee9335b1f;AcceptabilityJudgment;231;Correct;1258
607ba9a52e718bc60069c8fee9335b1f;AcceptabilityJudgment;232;Correct;2553
607ba9a52e718bc60069c8fee9335b1f;AcceptabilityJudgment;233;Correct;1151
607ba9a52e718bc60069c8fee9335b1f;AcceptabilityJudgment;234;Correct;939
607ba9a52e718bc60069c8fee9335b1f;AcceptabilityJudgment;235;Correct;1690
607ba9a52e718bc60069c8fee9335b1f;AcceptabilityJudgment;236;Correct;1813
607ba9a52e718bc60069c8fee9335b1f;AcceptabilityJudgment;237;Correct;1319
607ba9a52e718bc60069c8fee9335b1f;AcceptabilityJudgment;238;Correct;1482
607ba9a52e718bc60069c8fee9335b1f;AcceptabilityJudgment;239;Correct;1714
607ba9a52e718bc60069c8fee9335b1f;AcceptabilityJudgment;240;Correct;1619
607ba9a52e718bc60069c8fee9335b1f;AcceptabilityJudgment;241;Correct;2050
607ba9a52e718bc60069c8fee9335b1f;AcceptabilityJudgment;242;Correct;1302
607ba9a52e718bc60069c8fee9335b1f;AcceptabilityJudgment;243;Correct;1353
607ba9a52e718bc60069c8fee9335b1f;AcceptabilityJudgment;244;Correct;1920
607ba9a52e718bc60069c8fee9335b1f;AcceptabilityJudgment;245;Correct;2565
607ba9a52e718bc60069c8fee9335b1f;AcceptabilityJudgment;246;Correct;3046
607ba9a52e718bc60069c8fee9335b1f;AcceptabilityJudgment;247;Correct;2356
607ba9a52e718bc60069c8fee9335b1f;AcceptabilityJudgment;248;Correct;974
607ba9a52e718bc60069c8fee9335b1f;AcceptabilityJudgment;249;Wrong;1335
607ba9a52e718bc60069c8fee9335b1f;AcceptabilityJudgment;250;Wrong;2210
607ba9a52e718bc60069c8fee9335b1f;AcceptabilityJudgment;251;Wrong;1980
607ba9a52e718bc60069c8fee9335b1f;AcceptabilityJudgment;252;Wrong;1097
607ba9a52e718bc60069c8fee9335b1f;AcceptabilityJudgment;253;Wrong;1417
607ba9a52e718bc60069c8fee9335b1f;AcceptabilityJudgment;254;Wrong;1617
607ba9a52e718bc60069c8fee9335b1f;AcceptabilityJudgment;255;Wrong;1641
607ba9a52e718bc60069c8fee9335b1f;AcceptabilityJudgment;256;Wrong;2298
607ba9a52e718bc60069c8fee9335b1f;AcceptabilityJudgment;257;Wrong;1665
607ba9a52e718bc60069c8fee9335b1f;AcceptabilityJudgment;258;Wrong;3168
607ba9a52e718bc60069c8fee9335b1f;AcceptabilityJudgment;259;Wrong;3594
607ba9a52e718bc60069c8fee9335b1f;AcceptabilityJudgment;260;Wrong;1802
607ba9a52e718bc60069c8fee9335b1f;AcceptabilityJudgment;261;Wrong;1224
607ba9a52e718bc60069c8fee9335b1f;AcceptabilityJudgment;262;Correct;1043
607ba9a52e718bc60069c8fee9335b1f;AcceptabilityJudgment;263;Wrong;4168
607ba9a52e718bc60069c8fee9335b1f;AcceptabilityJudgment;264;Wrong;3968
607ba9a52e718bc60069c8fee9335b1f;AcceptabilityJudgment;265;Wrong;1577
607ba9a52e718bc60069c8fee9335b1f;AcceptabilityJudgment;266;Wrong;1480
607ba9a52e718bc60069c8fee9335b1f;AcceptabilityJudgment;267;Wrong;1394
607ba9a52e718bc60069c8fee9335b1f;AcceptabilityJudgment;268;Wrong;2838
607ba9a52e718bc60069c8fee9335b1f;AcceptabilityJudgment;269;Wrong;1533
607ba9a52e718bc60069c8fee9335b1f;AcceptabilityJudgment;270;Wrong;3012
607ba9a52e718bc60069c8fee9335b1f;AcceptabilityJudgment;271;Wrong;2365
607ba9a52e718bc60069c8fee9335b1f;AcceptabilityJudgment;272;Wrong;1390
607ba9a52e718bc60069c8fee9335b1f;AcceptabilityJudgment;273;Wrong;1237
607ba9a52e718bc60069c8fee9335b1f;AcceptabilityJudgment;274;Wrong;3942
607ba9a52e718bc60069c8fee9335b1f;AcceptabilityJudgment;275;Wrong;947
6a0bfef2c1607be61fa9879d30514cb2;Form;7;age;36;
6a0bfef2c1607be61fa9879d30514cb2;Form;7;country1;Πάφος;
6a0bfef2c1607be61fa9879d30514cb2;Form;7;country2;Λευκωσία;
6a0bfef2c1607be61fa9879d30514cb2;Form;7;education;μεταπτυχακό ;
6a0bfef2c1607be61fa9879d30514cb2;Form;7;handedness;right;
6a0bfef2c1607be61fa9879d30514cb2;Form;7;sex;male;
6a0bfef2c1607be61fa9879d30514cb2;AcceptabilityJudgment;84;Correct;1150
6a0bfef2c1607be61fa9879d30514cb2;AcceptabilityJudgment;85;Correct;1442
6a0bfef2c1607be61fa9879d30514cb2;AcceptabilityJudgment;86;Correct;1230
6a0bfef2c1607be61fa9879d30514cb2;AcceptabilityJudgment;87;Correct;1065
6a0bfef2c1607be61fa9879d30514cb2;AcceptabilityJudgment;88;Correct;1773
6a0bfef2c1607be61fa9879d30514cb2;AcceptabilityJudgment;89;Correct;799
6a0bfef2c1607be61fa9879d30514cb2;AcceptabilityJudgment;90;Correct;625
6a0bfef2c1607be61fa9879d30514cb2;AcceptabilityJudgment;91;Correct;1090
6a0bfef2c1607be61fa9879d30514cb2;AcceptabilityJudgment;92;Correct;719
6a0bfef2c1607be61fa9879d30514cb2;AcceptabilityJudgment;93;Correct;2785
6a0bfef2c1607be61fa9879d30514cb2;AcceptabilityJudgment;94;Correct;454
6a0bfef2c1607be61fa9879d30514cb2;AcceptabilityJudgment;95;Correct;719
6a0bfef2c1607be61fa9879d30514cb2;AcceptabilityJudgment;96;Correct;820
6a0bfef2c1607be61fa9879d30514cb2;AcceptabilityJudgment;97;Correct;1441
6a0bfef2c1607be61fa9879d30514cb2;AcceptabilityJudgment;98;Correct;1158
6a0bfef2c1607be61fa9879d30514cb2;AcceptabilityJudgment;99;Correct;889
6a0bfef2c1607be61fa9879d30514cb2;AcceptabilityJudgment;100;Correct;985
6a0bfef2c1607be61fa9879d30514cb2;AcceptabilityJudgment;101;Correct;1416
6a0bfef2c1607be61fa9879d30514cb2;AcceptabilityJudgment;102;Correct;1792
6a0bfef2c1607be61fa9879d30514cb2;AcceptabilityJudgment;103;Correct;1527
6a0bfef2c1607be61fa9879d30514cb2;AcceptabilityJudgment;104;Correct;1167
6a0bfef2c1607be61fa9879d30514cb2;AcceptabilityJudgment;105;Correct;1166
6a0bfef2c1607be61fa9879d30514cb2;AcceptabilityJudgment;106;Correct;1635
6a0bfef2c1607be61fa9879d30514cb2;AcceptabilityJudgment;107;Correct;3609
6a0bfef2c1607be61fa9879d30514cb2;AcceptabilityJudgment;108;Correct;948
6a0bfef2c1607be61fa9879d30514cb2;AcceptabilityJudgment;109;Correct;1651
6a0bfef2c1607be61fa9879d30514cb2;AcceptabilityJudgment;110;Correct;2346
6a0bfef2c1607be61fa9879d30514cb2;AcceptabilityJudgment;111;Wrong;1078
6a0bfef2c1607be61fa9879d30514cb2;AcceptabilityJudgment;112;Wrong;1247
6a0bfef2c1607be61fa9879d30514cb2;AcceptabilityJudgment;113;Wrong;3347
6a0bfef2c1607be61fa9879d30514cb2;AcceptabilityJudgment;114;Wrong;944
6a0bfef2c1607be61fa9879d30514cb2;AcceptabilityJudgment;115;Wrong;1140
6a0bfef2c1607be61fa9879d30514cb2;AcceptabilityJudgment;116;Correct;1185
6a0bfef2c1607be61fa9879d30514cb2;AcceptabilityJudgment;117;Wrong;744
6a0bfef2c1607be61fa9879d30514cb2;AcceptabilityJudgment;118;Wrong;1471
6a0bfef2c1607be61fa9879d30514cb2;AcceptabilityJudgment;119;Wrong;1343
6a0bfef2c1607be61fa9879d30514cb2;AcceptabilityJudgment;120;Wrong;1329
6a0bfef2c1607be61fa9879d30514cb2;AcceptabilityJudgment;121;Correct;5075
6a0bfef2c1607be61fa9879d30514cb2;AcceptabilityJudgment;122;Wrong;757
6a0bfef2c1607be61fa9879d30514cb2;AcceptabilityJudgment;123;Wrong;1596
6a0bfef2c1607be61fa9879d30514cb2;AcceptabilityJudgment;124;Wrong;1212
6a0bfef2c1607be61fa9879d30514cb2;AcceptabilityJudgment;125;Correct;1613
6a0bfef2c1607be61fa9879d30514cb2;AcceptabilityJudgment;126;Correct;1424
6a0bfef2c1607be61fa9879d30514cb2;AcceptabilityJudgment;127;Wrong;2994
6a0bfef2c1607be61fa9879d30514cb2;AcceptabilityJudgment;128;Wrong;1643
6a0bfef2c1607be61fa9879d30514cb2;AcceptabilityJudgment;129;Wrong;1341
6a0bfef2c1607be61fa9879d30514cb2;AcceptabilityJudgment;130;Wrong;1709
6a0bfef2c1607be61fa9879d30514cb2;AcceptabilityJudgment;131;Wrong;4853
6a0bfef2c1607be61fa9879d30514cb2;AcceptabilityJudgment;132;Correct;2554
6a0bfef2c1607be61fa9879d30514cb2;AcceptabilityJudgment;133;Wrong;1645
6a0bfef2c1607be61fa9879d30514cb2;AcceptabilityJudgment;134;Wrong;2224
6a0bfef2c1607be61fa9879d30514cb2;AcceptabilityJudgment;135;Wrong;1697
6a0bfef2c1607be61fa9879d30514cb2;AcceptabilityJudgment;136;Wrong;1154
6a0bfef2c1607be61fa9879d30514cb2;AcceptabilityJudgment;137;Wrong;1710
6a0bfef2c1607be61fa9879d30514cb2;AcceptabilityJudgment;222;Correct;3264
6a0bfef2c1607be61fa9879d30514cb2;AcceptabilityJudgment;223;Correct;3017
6a0bfef2c1607be61fa9879d30514cb2;AcceptabilityJudgment;224;Correct;3072
6a0bfef2c1607be61fa9879d30514cb2;AcceptabilityJudgment;225;Correct;1786
6a0bfef2c1607be61fa9879d30514cb2;AcceptabilityJudgment;226;Correct;3422
6a0bfef2c1607be61fa9879d30514cb2;AcceptabilityJudgment;227;Correct;2485
6a0bfef2c1607be61fa9879d30514cb2;AcceptabilityJudgment;228;Correct;3840
6a0bfef2c1607be61fa9879d30514cb2;AcceptabilityJudgment;229;Correct;1445
6a0bfef2c1607be61fa9879d30514cb2;AcceptabilityJudgment;230;Correct;3889
6a0bfef2c1607be61fa9879d30514cb2;AcceptabilityJudgment;231;Correct;4582
6a0bfef2c1607be61fa9879d30514cb2;AcceptabilityJudgment;232;Correct;1898
6a0bfef2c1607be61fa9879d30514cb2;AcceptabilityJudgment;233;Correct;1021
6a0bfef2c1607be61fa9879d30514cb2;AcceptabilityJudgment;234;Correct;1593
6a0bfef2c1607be61fa9879d30514cb2;AcceptabilityJudgment;235;Correct;2874
6a0bfef2c1607be61fa9879d30514cb2;AcceptabilityJudgment;236;Correct;2147
6a0bfef2c1607be61fa9879d30514cb2;AcceptabilityJudgment;237;Correct;2397
6a0bfef2c1607be61fa9879d30514cb2;AcceptabilityJudgment;238;Correct;2368
6a0bfef2c1607be61fa9879d30514cb2;AcceptabilityJudgment;239;Correct;2537
6a0bfef2c1607be61fa9879d30514cb2;AcceptabilityJudgment;240;Wrong;2533
6a0bfef2c1607be61fa9879d30514cb2;AcceptabilityJudgment;241;Correct;2497
6a0bfef2c1607be61fa9879d30514cb2;AcceptabilityJudgment;242;Correct;3436
6a0bfef2c1607be61fa9879d30514cb2;AcceptabilityJudgment;243;Wrong;1973
6a0bfef2c1607be61fa9879d30514cb2;AcceptabilityJudgment;244;Correct;3652
6a0bfef2c1607be61fa9879d30514cb2;AcceptabilityJudgment;245;Correct;4301
6a0bfef2c1607be61fa9879d30514cb2;AcceptabilityJudgment;246;Correct;3460
6a0bfef2c1607be61fa9879d30514cb2;AcceptabilityJudgment;247;Correct;3086
6a0bfef2c1607be61fa9879d30514cb2;AcceptabilityJudgment;248;Correct;3560
6a0bfef2c1607be61fa9879d30514cb2;AcceptabilityJudgment;249;Wrong;1557
6a0bfef2c1607be61fa9879d30514cb2;AcceptabilityJudgment;250;Wrong;1917
6a0bfef2c1607be61fa9879d30514cb2;AcceptabilityJudgment;251;Wrong;3582
6a0bfef2c1607be61fa9879d30514cb2;AcceptabilityJudgment;252;Wrong;1029
6a0bfef2c1607be61fa9879d30514cb2;AcceptabilityJudgment;253;Wrong;2127
6a0bfef2c1607be61fa9879d30514cb2;AcceptabilityJudgment;254;Wrong;3136
6a0bfef2c1607be61fa9879d30514cb2;AcceptabilityJudgment;255;Wrong;1358
6a0bfef2c1607be61fa9879d30514cb2;AcceptabilityJudgment;256;Wrong;1041
6a0bfef2c1607be61fa9879d30514cb2;AcceptabilityJudgment;257;Wrong;1125
6a0bfef2c1607be61fa9879d30514cb2;AcceptabilityJudgment;258;Wrong;2100
6a0bfef2c1607be61fa9879d30514cb2;AcceptabilityJudgment;259;Wrong;1549
6a0bfef2c1607be61fa9879d30514cb2;AcceptabilityJudgment;260;Wrong;859
6a0bfef2c1607be61fa9879d30514cb2;AcceptabilityJudgment;261;Wrong;1735
6a0bfef2c1607be61fa9879d30514cb2;AcceptabilityJudgment;262;Wrong;1767
6a0bfef2c1607be61fa9879d30514cb2;AcceptabilityJudgment;263;Wrong;2071
6a0bfef2c1607be61fa9879d30514cb2;AcceptabilityJudgment;264;Wrong;3298
6a0bfef2c1607be61fa9879d30514cb2;AcceptabilityJudgment;265;Wrong;1101
6a0bfef2c1607be61fa9879d30514cb2;AcceptabilityJudgment;266;Wrong;1526
6a0bfef2c1607be61fa9879d30514cb2;AcceptabilityJudgment;267;Wrong;1396
6a0bfef2c1607be61fa9879d30514cb2;AcceptabilityJudgment;268;Wrong;1420
6a0bfef2c1607be61fa9879d30514cb2;AcceptabilityJudgment;269;Wrong;1883
6a0bfef2c1607be61fa9879d30514cb2;AcceptabilityJudgment;270;Wrong;3379
6a0bfef2c1607be61fa9879d30514cb2;AcceptabilityJudgment;271;Wrong;1069
6a0bfef2c1607be61fa9879d30514cb2;AcceptabilityJudgment;272;Wrong;1983
6a0bfef2c1607be61fa9879d30514cb2;AcceptabilityJudgment;273;Wrong;2192
6a0bfef2c1607be61fa9879d30514cb2;AcceptabilityJudgment;274;Wrong;2535
6a0bfef2c1607be61fa9879d30514cb2;AcceptabilityJudgment;275;Wrong;1024
79b886b6ef0a5213abc3cc5905b8b237;Form;7;age;32;
79b886b6ef0a5213abc3cc5905b8b237;Form;7;country1;Λευκωσία;
79b886b6ef0a5213abc3cc5905b8b237;Form;7;country2;Λευκωσία;
79b886b6ef0a5213abc3cc5905b8b237;Form;7;education;Μεταπτυχιακό;
79b886b6ef0a5213abc3cc5905b8b237;Form;7;handedness;right;
79b886b6ef0a5213abc3cc5905b8b237;Form;7;sex;female;
79b886b6ef0a5213abc3cc5905b8b237;AcceptabilityJudgment;84;Correct;1870
79b886b6ef0a5213abc3cc5905b8b237;AcceptabilityJudgment;85;Correct;1887
79b886b6ef0a5213abc3cc5905b8b237;AcceptabilityJudgment;86;Correct;1622
79b886b6ef0a5213abc3cc5905b8b237;AcceptabilityJudgment;87;Correct;1923
79b886b6ef0a5213abc3cc5905b8b237;AcceptabilityJudgment;88;Correct;1054
79b886b6ef0a5213abc3cc5905b8b237;AcceptabilityJudgment;89;Correct;1236
79b886b6ef0a5213abc3cc5905b8b237;AcceptabilityJudgment;90;Correct;2015
79b886b6ef0a5213abc3cc5905b8b237;AcceptabilityJudgment;91;Correct;2508
79b886b6ef0a5213abc3cc5905b8b237;AcceptabilityJudgment;92;Correct;3837
79b886b6ef0a5213abc3cc5905b8b237;AcceptabilityJudgment;93;Correct;5725
79b886b6ef0a5213abc3cc5905b8b237;AcceptabilityJudgment;94;Correct;1350
79b886b6ef0a5213abc3cc5905b8b237;AcceptabilityJudgment;95;Correct;2382
79b886b6ef0a5213abc3cc5905b8b237;AcceptabilityJudgment;96;Correct;1654
79b886b6ef0a5213abc3cc5905b8b237;AcceptabilityJudgment;97;Correct;1380
79b886b6ef0a5213abc3cc5905b8b237;AcceptabilityJudgment;98;Correct;1870
79b886b6ef0a5213abc3cc5905b8b237;AcceptabilityJudgment;99;Correct;1542
79b886b6ef0a5213abc3cc5905b8b237;AcceptabilityJudgment;100;Correct;1142
79b886b6ef0a5213abc3cc5905b8b237;AcceptabilityJudgment;101;Neither correct nor wrong;9597
79b886b6ef0a5213abc3cc5905b8b237;AcceptabilityJudgment;102;Correct;1283
79b886b6ef0a5213abc3cc5905b8b237;AcceptabilityJudgment;103;Correct;1243
79b886b6ef0a5213abc3cc5905b8b237;AcceptabilityJudgment;104;Correct;1287
79b886b6ef0a5213abc3cc5905b8b237;AcceptabilityJudgment;105;Correct;1975
79b886b6ef0a5213abc3cc5905b8b237;AcceptabilityJudgment;106;Correct;1469
79b886b6ef0a5213abc3cc5905b8b237;AcceptabilityJudgment;107;Correct;1457
79b886b6ef0a5213abc3cc5905b8b237;AcceptabilityJudgment;108;Correct;1568
79b886b6ef0a5213abc3cc5905b8b237;AcceptabilityJudgment;109;Correct;2475
79b886b6ef0a5213abc3cc5905b8b237;AcceptabilityJudgment;110;Correct;1193
79b886b6ef0a5213abc3cc5905b8b237;AcceptabilityJudgment;111;Wrong;1214
79b886b6ef0a5213abc3cc5905b8b237;AcceptabilityJudgment;112;Wrong;777
79b886b6ef0a5213abc3cc5905b8b237;AcceptabilityJudgment;113;Wrong;927
79b886b6ef0a5213abc3cc5905b8b237;AcceptabilityJudgment;114;Wrong;687
79b886b6ef0a5213abc3cc5905b8b237;AcceptabilityJudgment;115;Wrong;879
79b886b6ef0a5213abc3cc5905b8b237;AcceptabilityJudgment;116;Wrong;1463
79b886b6ef0a5213abc3cc5905b8b237;AcceptabilityJudgment;117;Wrong;1708
79b886b6ef0a5213abc3cc5905b8b237;AcceptabilityJudgment;118;Wrong;1375
79b886b6ef0a5213abc3cc5905b8b237;AcceptabilityJudgment;119;Wrong;1215
79b886b6ef0a5213abc3cc5905b8b237;AcceptabilityJudgment;120;Wrong;1014
79b886b6ef0a5213abc3cc5905b8b237;AcceptabilityJudgment;121;Wrong;1413
79b886b6ef0a5213abc3cc5905b8b237;AcceptabilityJudgment;122;Wrong;928
79b886b6ef0a5213abc3cc5905b8b237;AcceptabilityJudgment;123;Wrong;808
79b886b6ef0a5213abc3cc5905b8b237;AcceptabilityJudgment;124;Wrong;1640
79b886b6ef0a5213abc3cc5905b8b237;AcceptabilityJudgment;125;Wrong;1087
79b886b6ef0a5213abc3cc5905b8b237;AcceptabilityJudgment;126;Wrong;2013
79b886b6ef0a5213abc3cc5905b8b237;AcceptabilityJudgment;127;Wrong;1294
79b886b6ef0a5213abc3cc5905b8b237;AcceptabilityJudgment;128;Wrong;1372
79b886b6ef0a5213abc3cc5905b8b237;AcceptabilityJudgment;129;Wrong;1732
79b886b6ef0a5213abc3cc5905b8b237;AcceptabilityJudgment;130;Wrong;1574
79b886b6ef0a5213abc3cc5905b8b237;AcceptabilityJudgment;131;Wrong;2342
79b886b6ef0a5213abc3cc5905b8b237;AcceptabilityJudgment;132;Wrong;781
79b886b6ef0a5213abc3cc5905b8b237;AcceptabilityJudgment;133;Wrong;1534
79b886b6ef0a5213abc3cc5905b8b237;AcceptabilityJudgment;134;Wrong;1135
79b886b6ef0a5213abc3cc5905b8b237;AcceptabilityJudgment;135;Wrong;1972
79b886b6ef0a5213abc3cc5905b8b237;AcceptabilityJudgment;136;Wrong;1903
79b886b6ef0a5213abc3cc5905b8b237;AcceptabilityJudgment;137;Wrong;1311
79b886b6ef0a5213abc3cc5905b8b237;AcceptabilityJudgment;222;Correct;3073
79b886b6ef0a5213abc3cc5905b8b237;AcceptabilityJudgment;223;Neither correct nor wrong;6778
79b886b6ef0a5213abc3cc5905b8b237;AcceptabilityJudgment;224;Correct;3237
79b886b6ef0a5213abc3cc5905b8b237;AcceptabilityJudgment;225;Neither correct nor wrong;4619
79b886b6ef0a5213abc3cc5905b8b237;AcceptabilityJudgment;226;Correct;4340
79b886b6ef0a5213abc3cc5905b8b237;AcceptabilityJudgment;227;Correct;6547
79b886b6ef0a5213abc3cc5905b8b237;AcceptabilityJudgment;228;Correct;4484
79b886b6ef0a5213abc3cc5905b8b237;AcceptabilityJudgment;229;Wrong;3583
79b886b6ef0a5213abc3cc5905b8b237;AcceptabilityJudgment;230;Correct;1998
79b886b6ef0a5213abc3cc5905b8b237;AcceptabilityJudgment;231;Correct;3926
79b886b6ef0a5213abc3cc5905b8b237;AcceptabilityJudgment;232;Correct;2259
79b886b6ef0a5213abc3cc5905b8b237;AcceptabilityJudgment;233;Correct;2318
79b886b6ef0a5213abc3cc5905b8b237;AcceptabilityJudgment;234;Correct;2629
79b886b6ef0a5213abc3cc5905b8b237;AcceptabilityJudgment;235;Neither correct nor wrong;5154
79b886b6ef0a5213abc3cc5905b8b237;AcceptabilityJudgment;236;Correct;1740
79b886b6ef0a5213abc3cc5905b8b237;AcceptabilityJudgment;237;Neither correct nor wrong;3546
79b886b6ef0a5213abc3cc5905b8b237;AcceptabilityJudgment;238;Correct;3614
79b886b6ef0a5213abc3cc5905b8b237;AcceptabilityJudgment;239;Correct;1488
79b886b6ef0a5213abc3cc5905b8b237;AcceptabilityJudgment;240;Correct;1959
79b886b6ef0a5213abc3cc5905b8b237;AcceptabilityJudgment;241;Correct;2381
79b886b6ef0a5213abc3cc5905b8b237;AcceptabilityJudgment;242;Correct;2020
79b886b6ef0a5213abc3cc5905b8b237;AcceptabilityJudgment;243;Correct;2571
79b886b6ef0a5213abc3cc5905b8b237;AcceptabilityJudgment;244;Correct;1923
79b886b6ef0a5213abc3cc5905b8b237;AcceptabilityJudgment;245;Correct;1717
79b886b6ef0a5213abc3cc5905b8b237;AcceptabilityJudgment;246;Correct;2726
79b886b6ef0a5213abc3cc5905b8b237;AcceptabilityJudgment;247;Correct;2950
79b886b6ef0a5213abc3cc5905b8b237;AcceptabilityJudgment;248;Correct;2190
79b886b6ef0a5213abc3cc5905b8b237;AcceptabilityJudgment;249;Wrong;1829
79b886b6ef0a5213abc3cc5905b8b237;AcceptabilityJudgment;250;Wrong;1919
79b886b6ef0a5213abc3cc5905b8b237;AcceptabilityJudgment;251;Wrong;2311
79b886b6ef0a5213abc3cc5905b8b237;AcceptabilityJudgment;252;Wrong;1245
79b886b6ef0a5213abc3cc5905b8b237;AcceptabilityJudgment;253;Wrong;1629
79b886b6ef0a5213abc3cc5905b8b237;AcceptabilityJudgment;254;Neither correct nor wrong;3269
79b886b6ef0a5213abc3cc5905b8b237;AcceptabilityJudgment;255;Wrong;1176
79b886b6ef0a5213abc3cc5905b8b237;AcceptabilityJudgment;256;Wrong;1904
79b886b6ef0a5213abc3cc5905b8b237;AcceptabilityJudgment;257;Wrong;1287
79b886b6ef0a5213abc3cc5905b8b237;AcceptabilityJudgment;258;Wrong;1556
79b886b6ef0a5213abc3cc5905b8b237;AcceptabilityJudgment;259;Wrong;1628
79b886b6ef0a5213abc3cc5905b8b237;AcceptabilityJudgment;260;Wrong;2949
79b886b6ef0a5213abc3cc5905b8b237;AcceptabilityJudgment;261;Wrong;1805
79b886b6ef0a5213abc3cc5905b8b237;AcceptabilityJudgment;262;Wrong;1399
79b886b6ef0a5213abc3cc5905b8b237;AcceptabilityJudgment;263;Wrong;1877
79b886b6ef0a5213abc3cc5905b8b237;AcceptabilityJudgment;264;Wrong;2559
79b886b6ef0a5213abc3cc5905b8b237;AcceptabilityJudgment;265;Wrong;2524
79b886b6ef0a5213abc3cc5905b8b237;AcceptabilityJudgment;266;Wrong;2297
79b886b6ef0a5213abc3cc5905b8b237;AcceptabilityJudgment;267;Wrong;1279
79b886b6ef0a5213abc3cc5905b8b237;AcceptabilityJudgment;268;Wrong;1790
79b886b6ef0a5213abc3cc5905b8b237;AcceptabilityJudgment;269;Wrong;1565
79b886b6ef0a5213abc3cc5905b8b237;AcceptabilityJudgment;270;Wrong;1380
79b886b6ef0a5213abc3cc5905b8b237;AcceptabilityJudgment;271;Wrong;2709
79b886b6ef0a5213abc3cc5905b8b237;AcceptabilityJudgment;272;Wrong;3072
79b886b6ef0a5213abc3cc5905b8b237;AcceptabilityJudgment;273;Wrong;1677
79b886b6ef0a5213abc3cc5905b8b237;AcceptabilityJudgment;274;Wrong;1804
79b886b6ef0a5213abc3cc5905b8b237;AcceptabilityJudgment;275;Wrong;1846
80163577409836e099ebe789576d7a32;Form;7;age;29;
80163577409836e099ebe789576d7a32;Form;7;country1;Λεμεσός;
80163577409836e099ebe789576d7a32;Form;7;country2;Ιταλία;
80163577409836e099ebe789576d7a32;Form;7;education;διδακτορικό;
80163577409836e099ebe789576d7a32;Form;7;handedness;right;
80163577409836e099ebe789576d7a32;Form;7;sex;female;
80163577409836e099ebe789576d7a32;AcceptabilityJudgment;84;Correct;2536
80163577409836e099ebe789576d7a32;AcceptabilityJudgment;85;Correct;4551
80163577409836e099ebe789576d7a32;AcceptabilityJudgment;86;Correct;2102
80163577409836e099ebe789576d7a32;AcceptabilityJudgment;87;Correct;2678
80163577409836e099ebe789576d7a32;AcceptabilityJudgment;88;Correct;2281
80163577409836e099ebe789576d7a32;AcceptabilityJudgment;89;Correct;2732
80163577409836e099ebe789576d7a32;AcceptabilityJudgment;90;Correct;4206
80163577409836e099ebe789576d7a32;AcceptabilityJudgment;91;Correct;3498
80163577409836e099ebe789576d7a32;AcceptabilityJudgment;92;Correct;2499
80163577409836e099ebe789576d7a32;AcceptabilityJudgment;93;Correct;2792
80163577409836e099ebe789576d7a32;AcceptabilityJudgment;94;Correct;2500
80163577409836e099ebe789576d7a32;AcceptabilityJudgment;95;Correct;3244
80163577409836e099ebe789576d7a32;AcceptabilityJudgment;96;Correct;2994
80163577409836e099ebe789576d7a32;AcceptabilityJudgment;97;Correct;3850
80163577409836e099ebe789576d7a32;AcceptabilityJudgment;98;Correct;7224
80163577409836e099ebe789576d7a32;AcceptabilityJudgment;99;Neither correct nor wrong;7620
80163577409836e099ebe789576d7a32;AcceptabilityJudgment;100;Neither correct nor wrong;5606
80163577409836e099ebe789576d7a32;AcceptabilityJudgment;101;Neither correct nor wrong;5687
80163577409836e099ebe789576d7a32;AcceptabilityJudgment;102;Correct;2655
80163577409836e099ebe789576d7a32;AcceptabilityJudgment;103;Correct;1778
80163577409836e099ebe789576d7a32;AcceptabilityJudgment;104;Correct;3309
80163577409836e099ebe789576d7a32;AcceptabilityJudgment;105;Correct;7073
80163577409836e099ebe789576d7a32;AcceptabilityJudgment;106;Correct;3095
80163577409836e099ebe789576d7a32;AcceptabilityJudgment;107;Correct;4052
80163577409836e099ebe789576d7a32;AcceptabilityJudgment;108;Correct;3361
80163577409836e099ebe789576d7a32;AcceptabilityJudgment;109;Correct;2438
80163577409836e099ebe789576d7a32;AcceptabilityJudgment;110;Correct;1709
80163577409836e099ebe789576d7a32;AcceptabilityJudgment;111;Wrong;3793
80163577409836e099ebe789576d7a32;AcceptabilityJudgment;112;Wrong;3136
80163577409836e099ebe789576d7a32;AcceptabilityJudgment;113;Wrong;2924
80163577409836e099ebe789576d7a32;AcceptabilityJudgment;114;Wrong;1964
80163577409836e099ebe789576d7a32;AcceptabilityJudgment;115;Wrong;2105
80163577409836e099ebe789576d7a32;AcceptabilityJudgment;116;Wrong;3153
80163577409836e099ebe789576d7a32;AcceptabilityJudgment;117;Wrong;2676
80163577409836e099ebe789576d7a32;AcceptabilityJudgment;118;Wrong;2738
80163577409836e099ebe789576d7a32;AcceptabilityJudgment;119;Wrong;4903
80163577409836e099ebe789576d7a32;AcceptabilityJudgment;120;Wrong;2242
80163577409836e099ebe789576d7a32;AcceptabilityJudgment;121;Wrong;3168
80163577409836e099ebe789576d7a32;AcceptabilityJudgment;122;Wrong;2788
80163577409836e099ebe789576d7a32;AcceptabilityJudgment;123;Wrong;3755
80163577409836e099ebe789576d7a32;AcceptabilityJudgment;124;Wrong;2595
80163577409836e099ebe789576d7a32;AcceptabilityJudgment;125;Wrong;6655
80163577409836e099ebe789576d7a32;AcceptabilityJudgment;126;Wrong;5896
80163577409836e099ebe789576d7a32;AcceptabilityJudgment;127;Wrong;1842
80163577409836e099ebe789576d7a32;AcceptabilityJudgment;128;Wrong;2690
80163577409836e099ebe789576d7a32;AcceptabilityJudgment;129;Wrong;3684
80163577409836e099ebe789576d7a32;AcceptabilityJudgment;130;Wrong;3792
80163577409836e099ebe789576d7a32;AcceptabilityJudgment;131;Wrong;3255
80163577409836e099ebe789576d7a32;AcceptabilityJudgment;132;Wrong;2216
80163577409836e099ebe789576d7a32;AcceptabilityJudgment;133;Wrong;3981
80163577409836e099ebe789576d7a32;AcceptabilityJudgment;134;Wrong;2067
80163577409836e099ebe789576d7a32;AcceptabilityJudgment;135;Wrong;2210
80163577409836e099ebe789576d7a32;AcceptabilityJudgment;136;Wrong;1985
80163577409836e099ebe789576d7a32;AcceptabilityJudgment;137;Wrong;2265
80163577409836e099ebe789576d7a32;AcceptabilityJudgment;222;Correct;1801
80163577409836e099ebe789576d7a32;AcceptabilityJudgment;223;Correct;3722
80163577409836e099ebe789576d7a32;AcceptabilityJudgment;224;Correct;3945
80163577409836e099ebe789576d7a32;AcceptabilityJudgment;225;Correct;2945
80163577409836e099ebe789576d7a32;AcceptabilityJudgment;226;Correct;3465
80163577409836e099ebe789576d7a32;AcceptabilityJudgment;227;Correct;2109
80163577409836e099ebe789576d7a32;AcceptabilityJudgment;228;Correct;3258
80163577409836e099ebe789576d7a32;AcceptabilityJudgment;229;Correct;1712
80163577409836e099ebe789576d7a32;AcceptabilityJudgment;230;Correct;2957
80163577409836e099ebe789576d7a32;AcceptabilityJudgment;231;Correct;4086
80163577409836e099ebe789576d7a32;AcceptabilityJudgment;232;Correct;4660
80163577409836e099ebe789576d7a32;AcceptabilityJudgment;233;Correct;2152
80163577409836e099ebe789576d7a32;AcceptabilityJudgment;234;Correct;4463
80163577409836e099ebe789576d7a32;AcceptabilityJudgment;235;Correct;2140
80163577409836e099ebe789576d7a32;AcceptabilityJudgment;236;Correct;2814
80163577409836e099ebe789576d7a32;AcceptabilityJudgment;237;Correct;2441
80163577409836e099ebe789576d7a32;AcceptabilityJudgment;238;Correct;3456
80163577409836e099ebe789576d7a32;AcceptabilityJudgment;239;Correct;2918
80163577409836e099ebe789576d7a32;AcceptabilityJudgment;240;Correct;2709
80163577409836e099ebe789576d7a32;AcceptabilityJudgment;241;Correct;8699
80163577409836e099ebe789576d7a32;AcceptabilityJudgment;242;Correct;5764
80163577409836e099ebe789576d7a32;AcceptabilityJudgment;243;Correct;4165
80163577409836e099ebe789576d7a32;AcceptabilityJudgment;244;Correct;2710
80163577409836e099ebe789576d7a32;AcceptabilityJudgment;245;Correct;6105
80163577409836e099ebe789576d7a32;AcceptabilityJudgment;246;Correct;3871
80163577409836e099ebe789576d7a32;AcceptabilityJudgment;247;Correct;4389
80163577409836e099ebe789576d7a32;AcceptabilityJudgment;248;Correct;1968
80163577409836e099ebe789576d7a32;AcceptabilityJudgment;249;Wrong;3734
80163577409836e099ebe789576d7a32;AcceptabilityJudgment;250;Wrong;7992
80163577409836e099ebe789576d7a32;AcceptabilityJudgment;251;Wrong;6835
80163577409836e099ebe789576d7a32;AcceptabilityJudgment;252;Wrong;2440
80163577409836e099ebe789576d7a32;AcceptabilityJudgment;253;Wrong;6213
80163577409836e099ebe789576d7a32;AcceptabilityJudgment;254;Wrong;10427
80163577409836e099ebe789576d7a32;AcceptabilityJudgment;255;Wrong;5412
80163577409836e099ebe789576d7a32;AcceptabilityJudgment;256;Wrong;6311
80163577409836e099ebe789576d7a32;AcceptabilityJudgment;257;Wrong;3987
80163577409836e099ebe789576d7a32;AcceptabilityJudgment;258;Wrong;4002
80163577409836e099ebe789576d7a32;AcceptabilityJudgment;259;Wrong;4583
80163577409836e099ebe789576d7a32;AcceptabilityJudgment;260;Wrong;4063
80163577409836e099ebe789576d7a32;AcceptabilityJudgment;261;Wrong;3831
80163577409836e099ebe789576d7a32;AcceptabilityJudgment;262;Wrong;5928
80163577409836e099ebe789576d7a32;AcceptabilityJudgment;263;Wrong;5137
80163577409836e099ebe789576d7a32;AcceptabilityJudgment;264;Wrong;3922
80163577409836e099ebe789576d7a32;AcceptabilityJudgment;265;Wrong;11704
80163577409836e099ebe789576d7a32;AcceptabilityJudgment;266;Wrong;3316
80163577409836e099ebe789576d7a32;AcceptabilityJudgment;267;Wrong;4594
80163577409836e099ebe789576d7a32;AcceptabilityJudgment;268;Wrong;5098
80163577409836e099ebe789576d7a32;AcceptabilityJudgment;269;Wrong;4784
80163577409836e099ebe789576d7a32;AcceptabilityJudgment;270;Wrong;8916
80163577409836e099ebe789576d7a32;AcceptabilityJudgment;271;Wrong;3545
80163577409836e099ebe789576d7a32;AcceptabilityJudgment;272;Wrong;3791
80163577409836e099ebe789576d7a32;AcceptabilityJudgment;273;Wrong;5358
80163577409836e099ebe789576d7a32;AcceptabilityJudgment;274;Wrong;8308
80163577409836e099ebe789576d7a32;AcceptabilityJudgment;275;Wrong;4015
853a6abae4c2f81889073dbf90c5c57b;Form;7;age;19;
853a6abae4c2f81889073dbf90c5c57b;Form;7;country1;Λευκωσία;
853a6abae4c2f81889073dbf90c5c57b;Form;7;country2;Λευκωσία;
853a6abae4c2f81889073dbf90c5c57b;Form;7;education;πτυχίο πανεπιστημίου;
853a6abae4c2f81889073dbf90c5c57b;Form;7;handedness;right;
853a6abae4c2f81889073dbf90c5c57b;Form;7;sex;female;
853a6abae4c2f81889073dbf90c5c57b;AcceptabilityJudgment;84;Correct;2495
853a6abae4c2f81889073dbf90c5c57b;AcceptabilityJudgment;85;Correct;3503
853a6abae4c2f81889073dbf90c5c57b;AcceptabilityJudgment;86;Correct;2797
853a6abae4c2f81889073dbf90c5c57b;AcceptabilityJudgment;87;Correct;1839
853a6abae4c2f81889073dbf90c5c57b;AcceptabilityJudgment;88;Correct;1735
853a6abae4c2f81889073dbf90c5c57b;AcceptabilityJudgment;89;Correct;2839
853a6abae4c2f81889073dbf90c5c57b;AcceptabilityJudgment;90;Correct;2061
853a6abae4c2f81889073dbf90c5c57b;AcceptabilityJudgment;91;Correct;1933
853a6abae4c2f81889073dbf90c5c57b;AcceptabilityJudgment;92;Correct;3293
853a6abae4c2f81889073dbf90c5c57b;AcceptabilityJudgment;93;Correct;3123
853a6abae4c2f81889073dbf90c5c57b;AcceptabilityJudgment;94;Correct;3168
853a6abae4c2f81889073dbf90c5c57b;AcceptabilityJudgment;95;Correct;3014
853a6abae4c2f81889073dbf90c5c57b;AcceptabilityJudgment;96;Correct;1665
853a6abae4c2f81889073dbf90c5c57b;AcceptabilityJudgment;97;Correct;2701
853a6abae4c2f81889073dbf90c5c57b;AcceptabilityJudgment;98;Correct;4550
853a6abae4c2f81889073dbf90c5c57b;AcceptabilityJudgment;99;Correct;2210
853a6abae4c2f81889073dbf90c5c57b;AcceptabilityJudgment;100;Correct;3431
853a6abae4c2f81889073dbf90c5c57b;AcceptabilityJudgment;101;Correct;2173
853a6abae4c2f81889073dbf90c5c57b;AcceptabilityJudgment;102;Correct;3306
853a6abae4c2f81889073dbf90c5c57b;AcceptabilityJudgment;103;Correct;1862
853a6abae4c2f81889073dbf90c5c57b;AcceptabilityJudgment;104;Correct;1727
853a6abae4c2f81889073dbf90c5c57b;AcceptabilityJudgment;105;Correct;4319
853a6abae4c2f81889073dbf90c5c57b;AcceptabilityJudgment;106;Correct;2281
853a6abae4c2f81889073dbf90c5c57b;AcceptabilityJudgment;107;Correct;2643
853a6abae4c2f81889073dbf90c5c57b;AcceptabilityJudgment;108;Correct;3326
853a6abae4c2f81889073dbf90c5c57b;AcceptabilityJudgment;109;Correct;1584
853a6abae4c2f81889073dbf90c5c57b;AcceptabilityJudgment;110;Correct;1776
853a6abae4c2f81889073dbf90c5c57b;AcceptabilityJudgment;111;Wrong;2018
853a6abae4c2f81889073dbf90c5c57b;AcceptabilityJudgment;112;Wrong;1865
853a6abae4c2f81889073dbf90c5c57b;AcceptabilityJudgment;113;Wrong;3854
853a6abae4c2f81889073dbf90c5c57b;AcceptabilityJudgment;114;Wrong;1828
853a6abae4c2f81889073dbf90c5c57b;AcceptabilityJudgment;115;Wrong;2084
853a6abae4c2f81889073dbf90c5c57b;AcceptabilityJudgment;116;Wrong;2354
853a6abae4c2f81889073dbf90c5c57b;AcceptabilityJudgment;117;Wrong;1614
853a6abae4c2f81889073dbf90c5c57b;AcceptabilityJudgment;118;Wrong;3237
853a6abae4c2f81889073dbf90c5c57b;AcceptabilityJudgment;119;Wrong;3668
853a6abae4c2f81889073dbf90c5c57b;AcceptabilityJudgment;120;Wrong;1966
853a6abae4c2f81889073dbf90c5c57b;AcceptabilityJudgment;121;Wrong;1530
853a6abae4c2f81889073dbf90c5c57b;AcceptabilityJudgment;122;Wrong;1520
853a6abae4c2f81889073dbf90c5c57b;AcceptabilityJudgment;123;Wrong;2033
853a6abae4c2f81889073dbf90c5c57b;AcceptabilityJudgment;124;Wrong;2093
853a6abae4c2f81889073dbf90c5c57b;AcceptabilityJudgment;125;Wrong;1590
853a6abae4c2f81889073dbf90c5c57b;AcceptabilityJudgment;126;Wrong;2365
853a6abae4c2f81889073dbf90c5c57b;AcceptabilityJudgment;127;Wrong;1522
853a6abae4c2f81889073dbf90c5c57b;AcceptabilityJudgment;128;Wrong;2663
853a6abae4c2f81889073dbf90c5c57b;AcceptabilityJudgment;129;Wrong;1888
853a6abae4c2f81889073dbf90c5c57b;AcceptabilityJudgment;130;Wrong;2045
853a6abae4c2f81889073dbf90c5c57b;AcceptabilityJudgment;131;Wrong;2314
853a6abae4c2f81889073dbf90c5c57b;AcceptabilityJudgment;132;Wrong;1785
853a6abae4c2f81889073dbf90c5c57b;AcceptabilityJudgment;133;Wrong;2239
853a6abae4c2f81889073dbf90c5c57b;AcceptabilityJudgment;134;Wrong;1906
853a6abae4c2f81889073dbf90c5c57b;AcceptabilityJudgment;135;Wrong;1937
853a6abae4c2f81889073dbf90c5c57b;AcceptabilityJudgment;136;Wrong;2864
853a6abae4c2f81889073dbf90c5c57b;AcceptabilityJudgment;137;Wrong;3333
853a6abae4c2f81889073dbf90c5c57b;AcceptabilityJudgment;222;Correct;8176
853a6abae4c2f81889073dbf90c5c57b;AcceptabilityJudgment;223;Correct;5914
853a6abae4c2f81889073dbf90c5c57b;AcceptabilityJudgment;224;Correct;6001
853a6abae4c2f81889073dbf90c5c57b;AcceptabilityJudgment;225;Correct;5048
853a6abae4c2f81889073dbf90c5c57b;AcceptabilityJudgment;226;Correct;5679
853a6abae4c2f81889073dbf90c5c57b;AcceptabilityJudgment;227;Correct;6010
853a6abae4c2f81889073dbf90c5c57b;AcceptabilityJudgment;228;Correct;3565
853a6abae4c2f81889073dbf90c5c57b;AcceptabilityJudgment;229;Correct;2711
853a6abae4c2f81889073dbf90c5c57b;AcceptabilityJudgment;230;Correct;4786
853a6abae4c2f81889073dbf90c5c57b;AcceptabilityJudgment;231;Correct;4526
853a6abae4c2f81889073dbf90c5c57b;AcceptabilityJudgment;232;Correct;5475
853a6abae4c2f81889073dbf90c5c57b;AcceptabilityJudgment;233;Correct;3203
853a6abae4c2f81889073dbf90c5c57b;AcceptabilityJudgment;234;Correct;2487
853a6abae4c2f81889073dbf90c5c57b;AcceptabilityJudgment;235;Correct;3708
853a6abae4c2f81889073dbf90c5c57b;AcceptabilityJudgment;236;Correct;3119
853a6abae4c2f81889073dbf90c5c57b;AcceptabilityJudgment;237;Correct;4159
853a6abae4c2f81889073dbf90c5c57b;AcceptabilityJudgment;238;Correct;3668
853a6abae4c2f81889073dbf90c5c57b;AcceptabilityJudgment;239;Correct;4044
853a6abae4c2f81889073dbf90c5c57b;AcceptabilityJudgment;240;Correct;2244
853a6abae4c2f81889073dbf90c5c57b;AcceptabilityJudgment;241;Correct;2812
853a6abae4c2f81889073dbf90c5c57b;AcceptabilityJudgment;242;Correct;2531
853a6abae4c2f81889073dbf90c5c57b;AcceptabilityJudgment;243;Correct;2719
853a6abae4c2f81889073dbf90c5c57b;AcceptabilityJudgment;244;Correct;2745
853a6abae4c2f81889073dbf90c5c57b;AcceptabilityJudgment;245;Correct;3314
853a6abae4c2f81889073dbf90c5c57b;AcceptabilityJudgment;246;Correct;3873
853a6abae4c2f81889073dbf90c5c57b;AcceptabilityJudgment;247;Correct;4146
853a6abae4c2f81889073dbf90c5c57b;AcceptabilityJudgment;248;Correct;2803
853a6abae4c2f81889073dbf90c5c57b;AcceptabilityJudgment;249;Wrong;2688
853a6abae4c2f81889073dbf90c5c57b;AcceptabilityJudgment;250;Wrong;3979
853a6abae4c2f81889073dbf90c5c57b;AcceptabilityJudgment;251;Wrong;7471
853a6abae4c2f81889073dbf90c5c57b;AcceptabilityJudgment;252;Wrong;2046
853a6abae4c2f81889073dbf90c5c57b;AcceptabilityJudgment;253;Wrong;11918
853a6abae4c2f81889073dbf90c5c57b;AcceptabilityJudgment;254;Wrong;5747
853a6abae4c2f81889073dbf90c5c57b;AcceptabilityJudgment;255;Wrong;3615
853a6abae4c2f81889073dbf90c5c57b;AcceptabilityJudgment;256;Wrong;4692
853a6abae4c2f81889073dbf90c5c57b;AcceptabilityJudgment;257;Wrong;1905
853a6abae4c2f81889073dbf90c5c57b;AcceptabilityJudgment;258;Wrong;2047
853a6abae4c2f81889073dbf90c5c57b;AcceptabilityJudgment;259;Wrong;3197
853a6abae4c2f81889073dbf90c5c57b;AcceptabilityJudgment;260;Wrong;3471
853a6abae4c2f81889073dbf90c5c57b;AcceptabilityJudgment;261;Wrong;1824
853a6abae4c2f81889073dbf90c5c57b;AcceptabilityJudgment;262;Wrong;2908
853a6abae4c2f81889073dbf90c5c57b;AcceptabilityJudgment;263;Wrong;7590
853a6abae4c2f81889073dbf90c5c57b;AcceptabilityJudgment;264;Wrong;2917
853a6abae4c2f81889073dbf90c5c57b;AcceptabilityJudgment;265;Wrong;3608
853a6abae4c2f81889073dbf90c5c57b;AcceptabilityJudgment;266;Wrong;3160
853a6abae4c2f81889073dbf90c5c57b;AcceptabilityJudgment;267;Wrong;3085
853a6abae4c2f81889073dbf90c5c57b;AcceptabilityJudgment;268;Wrong;2922
853a6abae4c2f81889073dbf90c5c57b;AcceptabilityJudgment;269;Wrong;2628
853a6abae4c2f81889073dbf90c5c57b;AcceptabilityJudgment;270;Wrong;4596
853a6abae4c2f81889073dbf90c5c57b;AcceptabilityJudgment;271;Wrong;3196
853a6abae4c2f81889073dbf90c5c57b;AcceptabilityJudgment;272;Wrong;2230
853a6abae4c2f81889073dbf90c5c57b;AcceptabilityJudgment;273;Wrong;4782
853a6abae4c2f81889073dbf90c5c57b;AcceptabilityJudgment;274;Wrong;3736
853a6abae4c2f81889073dbf90c5c57b;AcceptabilityJudgment;275;Wrong;3019
85b0e3c5d7dcaf0e1faa81dfe283b826;Form;7;age;24;
85b0e3c5d7dcaf0e1faa81dfe283b826;Form;7;country1;Κύπρος%2C Λευκωσία;
85b0e3c5d7dcaf0e1faa81dfe283b826;Form;7;country2;Κύπρος%2C Λευκωσία;
85b0e3c5d7dcaf0e1faa81dfe283b826;Form;7;education;πτυχίο πανεπιστημίου;
85b0e3c5d7dcaf0e1faa81dfe283b826;Form;7;handedness;right;
85b0e3c5d7dcaf0e1faa81dfe283b826;Form;7;sex;male;
85b0e3c5d7dcaf0e1faa81dfe283b826;AcceptabilityJudgment;84;Correct;2384
85b0e3c5d7dcaf0e1faa81dfe283b826;AcceptabilityJudgment;85;Correct;4514
85b0e3c5d7dcaf0e1faa81dfe283b826;AcceptabilityJudgment;86;Correct;3446
85b0e3c5d7dcaf0e1faa81dfe283b826;AcceptabilityJudgment;87;Correct;2150
85b0e3c5d7dcaf0e1faa81dfe283b826;AcceptabilityJudgment;88;Correct;3204
85b0e3c5d7dcaf0e1faa81dfe283b826;AcceptabilityJudgment;89;Correct;3040
85b0e3c5d7dcaf0e1faa81dfe283b826;AcceptabilityJudgment;90;Wrong;2142
85b0e3c5d7dcaf0e1faa81dfe283b826;AcceptabilityJudgment;91;Correct;2868
85b0e3c5d7dcaf0e1faa81dfe283b826;AcceptabilityJudgment;92;Correct;3860
85b0e3c5d7dcaf0e1faa81dfe283b826;AcceptabilityJudgment;93;Wrong;2820
85b0e3c5d7dcaf0e1faa81dfe283b826;AcceptabilityJudgment;94;Correct;2502
85b0e3c5d7dcaf0e1faa81dfe283b826;AcceptabilityJudgment;95;Correct;3928
85b0e3c5d7dcaf0e1faa81dfe283b826;AcceptabilityJudgment;96;Correct;3118
85b0e3c5d7dcaf0e1faa81dfe283b826;AcceptabilityJudgment;97;Correct;2650
85b0e3c5d7dcaf0e1faa81dfe283b826;AcceptabilityJudgment;98;Correct;2546
85b0e3c5d7dcaf0e1faa81dfe283b826;AcceptabilityJudgment;99;Correct;2016
85b0e3c5d7dcaf0e1faa81dfe283b826;AcceptabilityJudgment;100;Correct;2960
85b0e3c5d7dcaf0e1faa81dfe283b826;AcceptabilityJudgment;101;Correct;3546
85b0e3c5d7dcaf0e1faa81dfe283b826;AcceptabilityJudgment;102;Correct;3740
85b0e3c5d7dcaf0e1faa81dfe283b826;AcceptabilityJudgment;103;Correct;1860
85b0e3c5d7dcaf0e1faa81dfe283b826;AcceptabilityJudgment;104;Correct;1848
85b0e3c5d7dcaf0e1faa81dfe283b826;AcceptabilityJudgment;105;Correct;2020
85b0e3c5d7dcaf0e1faa81dfe283b826;AcceptabilityJudgment;106;Correct;5982
85b0e3c5d7dcaf0e1faa81dfe283b826;AcceptabilityJudgment;107;Correct;3928
85b0e3c5d7dcaf0e1faa81dfe283b826;AcceptabilityJudgment;108;Correct;2600
85b0e3c5d7dcaf0e1faa81dfe283b826;AcceptabilityJudgment;109;Correct;3286
85b0e3c5d7dcaf0e1faa81dfe283b826;AcceptabilityJudgment;110;Correct;2598
85b0e3c5d7dcaf0e1faa81dfe283b826;AcceptabilityJudgment;111;Wrong;3104
85b0e3c5d7dcaf0e1faa81dfe283b826;AcceptabilityJudgment;112;Wrong;2130
85b0e3c5d7dcaf0e1faa81dfe283b826;AcceptabilityJudgment;113;Neither correct nor wrong;5364
85b0e3c5d7dcaf0e1faa81dfe283b826;AcceptabilityJudgment;114;Wrong;2186
85b0e3c5d7dcaf0e1faa81dfe283b826;AcceptabilityJudgment;115;Wrong;2254
85b0e3c5d7dcaf0e1faa81dfe283b826;AcceptabilityJudgment;116;Correct;1682
85b0e3c5d7dcaf0e1faa81dfe283b826;AcceptabilityJudgment;117;Wrong;2826
85b0e3c5d7dcaf0e1faa81dfe283b826;AcceptabilityJudgment;118;Wrong;2860
85b0e3c5d7dcaf0e1faa81dfe283b826;AcceptabilityJudgment;119;Wrong;4332
85b0e3c5d7dcaf0e1faa81dfe283b826;AcceptabilityJudgment;120;Wrong;2502
85b0e3c5d7dcaf0e1faa81dfe283b826;AcceptabilityJudgment;121;Wrong;2992
85b0e3c5d7dcaf0e1faa81dfe283b826;AcceptabilityJudgment;122;Wrong;2268
85b0e3c5d7dcaf0e1faa81dfe283b826;AcceptabilityJudgment;123;Wrong;2280
85b0e3c5d7dcaf0e1faa81dfe283b826;AcceptabilityJudgment;124;Wrong;2134
85b0e3c5d7dcaf0e1faa81dfe283b826;AcceptabilityJudgment;125;Wrong;2616
85b0e3c5d7dcaf0e1faa81dfe283b826;AcceptabilityJudgment;126;Wrong;2308
85b0e3c5d7dcaf0e1faa81dfe283b826;AcceptabilityJudgment;127;Wrong;2104
85b0e3c5d7dcaf0e1faa81dfe283b826;AcceptabilityJudgment;128;Wrong;2878
85b0e3c5d7dcaf0e1faa81dfe283b826;AcceptabilityJudgment;129;Wrong;2672
85b0e3c5d7dcaf0e1faa81dfe283b826;AcceptabilityJudgment;130;Wrong;2388
85b0e3c5d7dcaf0e1faa81dfe283b826;AcceptabilityJudgment;131;Wrong;3704
85b0e3c5d7dcaf0e1faa81dfe283b826;AcceptabilityJudgment;132;Wrong;3584
85b0e3c5d7dcaf0e1faa81dfe283b826;AcceptabilityJudgment;133;Wrong;3484
85b0e3c5d7dcaf0e1faa81dfe283b826;AcceptabilityJudgment;134;Wrong;2314
85b0e3c5d7dcaf0e1faa81dfe283b826;AcceptabilityJudgment;135;Wrong;1950
85b0e3c5d7dcaf0e1faa81dfe283b826;AcceptabilityJudgment;136;Correct;2448
85b0e3c5d7dcaf0e1faa81dfe283b826;AcceptabilityJudgment;137;Wrong;1978
85b0e3c5d7dcaf0e1faa81dfe283b826;AcceptabilityJudgment;222;Correct;3682
85b0e3c5d7dcaf0e1faa81dfe283b826;AcceptabilityJudgment;223;Correct;4284
85b0e3c5d7dcaf0e1faa81dfe283b826;AcceptabilityJudgment;224;Correct;3668
85b0e3c5d7dcaf0e1faa81dfe283b826;AcceptabilityJudgment;225;Correct;3516
85b0e3c5d7dcaf0e1faa81dfe283b826;AcceptabilityJudgment;226;Correct;10066
85b0e3c5d7dcaf0e1faa81dfe283b826;AcceptabilityJudgment;227;Correct;5718
85b0e3c5d7dcaf0e1faa81dfe283b826;AcceptabilityJudgment;228;Correct;3078
85b0e3c5d7dcaf0e1faa81dfe283b826;AcceptabilityJudgment;229;Correct;3842
85b0e3c5d7dcaf0e1faa81dfe283b826;AcceptabilityJudgment;230;Correct;4888
85b0e3c5d7dcaf0e1faa81dfe283b826;AcceptabilityJudgment;231;Correct;3264
85b0e3c5d7dcaf0e1faa81dfe283b826;AcceptabilityJudgment;232;Correct;4078
85b0e3c5d7dcaf0e1faa81dfe283b826;AcceptabilityJudgment;233;Correct;3144
85b0e3c5d7dcaf0e1faa81dfe283b826;AcceptabilityJudgment;234;Correct;4150
85b0e3c5d7dcaf0e1faa81dfe283b826;AcceptabilityJudgment;235;Correct;4608
85b0e3c5d7dcaf0e1faa81dfe283b826;AcceptabilityJudgment;236;Correct;3500
85b0e3c5d7dcaf0e1faa81dfe283b826;AcceptabilityJudgment;237;Correct;2732
85b0e3c5d7dcaf0e1faa81dfe283b826;AcceptabilityJudgment;238;Correct;4180
85b0e3c5d7dcaf0e1faa81dfe283b826;AcceptabilityJudgment;239;Correct;2922
85b0e3c5d7dcaf0e1faa81dfe283b826;AcceptabilityJudgment;240;Correct;1906
85b0e3c5d7dcaf0e1faa81dfe283b826;AcceptabilityJudgment;241;Correct;2652
85b0e3c5d7dcaf0e1faa81dfe283b826;AcceptabilityJudgment;242;Correct;3038
85b0e3c5d7dcaf0e1faa81dfe283b826;AcceptabilityJudgment;243;Correct;2646
85b0e3c5d7dcaf0e1faa81dfe283b826;AcceptabilityJudgment;244;Correct;2256
85b0e3c5d7dcaf0e1faa81dfe283b826;AcceptabilityJudgment;245;Correct;3224
85b0e3c5d7dcaf0e1faa81dfe283b826;AcceptabilityJudgment;246;Correct;4592
85b0e3c5d7dcaf0e1faa81dfe283b826;AcceptabilityJudgment;247;Correct;3080
85b0e3c5d7dcaf0e1faa81dfe283b826;AcceptabilityJudgment;248;Correct;1720
85b0e3c5d7dcaf0e1faa81dfe283b826;AcceptabilityJudgment;249;Wrong;3638
85b0e3c5d7dcaf0e1faa81dfe283b826;AcceptabilityJudgment;250;Wrong;6336
85b0e3c5d7dcaf0e1faa81dfe283b826;AcceptabilityJudgment;251;Wrong;4796
85b0e3c5d7dcaf0e1faa81dfe283b826;AcceptabilityJudgment;252;Wrong;2826
85b0e3c5d7dcaf0e1faa81dfe283b826;AcceptabilityJudgment;253;Wrong;3550
85b0e3c5d7dcaf0e1faa81dfe283b826;AcceptabilityJudgment;254;Wrong;3996
85b0e3c5d7dcaf0e1faa81dfe283b826;AcceptabilityJudgment;255;Wrong;3418
85b0e3c5d7dcaf0e1faa81dfe283b826;AcceptabilityJudgment;256;Wrong;3994
85b0e3c5d7dcaf0e1faa81dfe283b826;AcceptabilityJudgment;257;Wrong;2726
85b0e3c5d7dcaf0e1faa81dfe283b826;AcceptabilityJudgment;258;Neither correct nor wrong;7718
85b0e3c5d7dcaf0e1faa81dfe283b826;AcceptabilityJudgment;259;Wrong;4448
85b0e3c5d7dcaf0e1faa81dfe283b826;AcceptabilityJudgment;260;Wrong;4318
85b0e3c5d7dcaf0e1faa81dfe283b826;AcceptabilityJudgment;261;Wrong;4658
85b0e3c5d7dcaf0e1faa81dfe283b826;AcceptabilityJudgment;262;Wrong;4066
85b0e3c5d7dcaf0e1faa81dfe283b826;AcceptabilityJudgment;263;Wrong;3888
85b0e3c5d7dcaf0e1faa81dfe283b826;AcceptabilityJudgment;264;Wrong;4422
85b0e3c5d7dcaf0e1faa81dfe283b826;AcceptabilityJudgment;265;Wrong;4082
85b0e3c5d7dcaf0e1faa81dfe283b826;AcceptabilityJudgment;266;Wrong;3108
85b0e3c5d7dcaf0e1faa81dfe283b826;AcceptabilityJudgment;267;Wrong;2760
85b0e3c5d7dcaf0e1faa81dfe283b826;AcceptabilityJudgment;268;Wrong;5374
85b0e3c5d7dcaf0e1faa81dfe283b826;AcceptabilityJudgment;269;Wrong;4384
85b0e3c5d7dcaf0e1faa81dfe283b826;AcceptabilityJudgment;270;Wrong;3798
85b0e3c5d7dcaf0e1faa81dfe283b826;AcceptabilityJudgment;271;Wrong;2734
85b0e3c5d7dcaf0e1faa81dfe283b826;AcceptabilityJudgment;272;Wrong;3988
85b0e3c5d7dcaf0e1faa81dfe283b826;AcceptabilityJudgment;273;Wrong;2880
85b0e3c5d7dcaf0e1faa81dfe283b826;AcceptabilityJudgment;274;Wrong;5652
85b0e3c5d7dcaf0e1faa81dfe283b826;AcceptabilityJudgment;275;Wrong;5050
944d59c9102fd8ce1d8172f9f4f784c1;Form;7;age;21 χρόνων;
944d59c9102fd8ce1d8172f9f4f784c1;Form;7;country1;Λεμεσός - Κύπρος;
944d59c9102fd8ce1d8172f9f4f784c1;Form;7;country2;Λεμεσός - Κύπρος;
944d59c9102fd8ce1d8172f9f4f784c1;Form;7;education;Λύκειο;
944d59c9102fd8ce1d8172f9f4f784c1;Form;7;handedness;right;
944d59c9102fd8ce1d8172f9f4f784c1;Form;7;sex;female;
944d59c9102fd8ce1d8172f9f4f784c1;AcceptabilityJudgment;84;Neither correct nor wrong;23987
944d59c9102fd8ce1d8172f9f4f784c1;AcceptabilityJudgment;85;Correct;4608
944d59c9102fd8ce1d8172f9f4f784c1;AcceptabilityJudgment;86;Correct;3090
944d59c9102fd8ce1d8172f9f4f784c1;AcceptabilityJudgment;87;Correct;4154
944d59c9102fd8ce1d8172f9f4f784c1;AcceptabilityJudgment;88;Correct;2154
944d59c9102fd8ce1d8172f9f4f784c1;AcceptabilityJudgment;89;Neither correct nor wrong;8095
944d59c9102fd8ce1d8172f9f4f784c1;AcceptabilityJudgment;90;Neither correct nor wrong;2466
944d59c9102fd8ce1d8172f9f4f784c1;AcceptabilityJudgment;91;Neither correct nor wrong;8514
944d59c9102fd8ce1d8172f9f4f784c1;AcceptabilityJudgment;92;Wrong;5701
944d59c9102fd8ce1d8172f9f4f784c1;AcceptabilityJudgment;93;Correct;5498
944d59c9102fd8ce1d8172f9f4f784c1;AcceptabilityJudgment;94;Neither correct nor wrong;8936
944d59c9102fd8ce1d8172f9f4f784c1;AcceptabilityJudgment;95;Wrong;5233
944d59c9102fd8ce1d8172f9f4f784c1;AcceptabilityJudgment;96;Correct;4717
944d59c9102fd8ce1d8172f9f4f784c1;AcceptabilityJudgment;97;Neither correct nor wrong;8872
944d59c9102fd8ce1d8172f9f4f784c1;AcceptabilityJudgment;98;Correct;4959
944d59c9102fd8ce1d8172f9f4f784c1;AcceptabilityJudgment;99;Correct;3139
944d59c9102fd8ce1d8172f9f4f784c1;AcceptabilityJudgment;100;Correct;5222
944d59c9102fd8ce1d8172f9f4f784c1;AcceptabilityJudgment;101;Correct;4800
944d59c9102fd8ce1d8172f9f4f784c1;AcceptabilityJudgment;102;Correct;2029
944d59c9102fd8ce1d8172f9f4f784c1;AcceptabilityJudgment;103;Correct;2201
944d59c9102fd8ce1d8172f9f4f784c1;AcceptabilityJudgment;104;Correct;1622
944d59c9102fd8ce1d8172f9f4f784c1;AcceptabilityJudgment;105;Correct;1858
944d59c9102fd8ce1d8172f9f4f784c1;AcceptabilityJudgment;106;Correct;2030
944d59c9102fd8ce1d8172f9f4f784c1;AcceptabilityJudgment;107;Correct;3950
944d59c9102fd8ce1d8172f9f4f784c1;AcceptabilityJudgment;108;Correct;1388
944d59c9102fd8ce1d8172f9f4f784c1;AcceptabilityJudgment;109;Correct;2703
944d59c9102fd8ce1d8172f9f4f784c1;AcceptabilityJudgment;110;Correct;1482
944d59c9102fd8ce1d8172f9f4f784c1;AcceptabilityJudgment;111;Wrong;2013
944d59c9102fd8ce1d8172f9f4f784c1;AcceptabilityJudgment;112;Wrong;1433
944d59c9102fd8ce1d8172f9f4f784c1;AcceptabilityJudgment;113;Wrong;2795
944d59c9102fd8ce1d8172f9f4f784c1;AcceptabilityJudgment;114;Wrong;1513
944d59c9102fd8ce1d8172f9f4f784c1;AcceptabilityJudgment;115;Wrong;1545
944d59c9102fd8ce1d8172f9f4f784c1;AcceptabilityJudgment;116;Wrong;4857
944d59c9102fd8ce1d8172f9f4f784c1;AcceptabilityJudgment;117;Wrong;1420
944d59c9102fd8ce1d8172f9f4f784c1;AcceptabilityJudgment;118;Wrong;1935
944d59c9102fd8ce1d8172f9f4f784c1;AcceptabilityJudgment;119;Wrong;1952
944d59c9102fd8ce1d8172f9f4f784c1;AcceptabilityJudgment;120;Wrong;2731
944d59c9102fd8ce1d8172f9f4f784c1;AcceptabilityJudgment;121;Wrong;3105
944d59c9102fd8ce1d8172f9f4f784c1;AcceptabilityJudgment;122;Wrong;3013
944d59c9102fd8ce1d8172f9f4f784c1;AcceptabilityJudgment;123;Wrong;1624
944d59c9102fd8ce1d8172f9f4f784c1;AcceptabilityJudgment;124;Wrong;1309
944d59c9102fd8ce1d8172f9f4f784c1;AcceptabilityJudgment;125;Wrong;2013
944d59c9102fd8ce1d8172f9f4f784c1;AcceptabilityJudgment;126;Wrong;3369
944d59c9102fd8ce1d8172f9f4f784c1;AcceptabilityJudgment;127;Wrong;4511
944d59c9102fd8ce1d8172f9f4f784c1;AcceptabilityJudgment;128;Wrong;1824
944d59c9102fd8ce1d8172f9f4f784c1;AcceptabilityJudgment;129;Wrong;12610
944d59c9102fd8ce1d8172f9f4f784c1;AcceptabilityJudgment;130;Wrong;3236
944d59c9102fd8ce1d8172f9f4f784c1;AcceptabilityJudgment;131;Wrong;4280
944d59c9102fd8ce1d8172f9f4f784c1;AcceptabilityJudgment;132;Wrong;1734
944d59c9102fd8ce1d8172f9f4f784c1;AcceptabilityJudgment;133;Wrong;2682
944d59c9102fd8ce1d8172f9f4f784c1;AcceptabilityJudgment;134;Wrong;1795
944d59c9102fd8ce1d8172f9f4f784c1;AcceptabilityJudgment;135;Wrong;1825
944d59c9102fd8ce1d8172f9f4f784c1;AcceptabilityJudgment;136;Wrong;2665
944d59c9102fd8ce1d8172f9f4f784c1;AcceptabilityJudgment;137;Wrong;1497
944d59c9102fd8ce1d8172f9f4f784c1;AcceptabilityJudgment;222;Wrong;8645
944d59c9102fd8ce1d8172f9f4f784c1;AcceptabilityJudgment;223;Correct;3307
944d59c9102fd8ce1d8172f9f4f784c1;AcceptabilityJudgment;224;Correct;27281
944d59c9102fd8ce1d8172f9f4f784c1;AcceptabilityJudgment;225;Correct;3059
944d59c9102fd8ce1d8172f9f4f784c1;AcceptabilityJudgment;226;Correct;4562
944d59c9102fd8ce1d8172f9f4f784c1;AcceptabilityJudgment;227;Correct;4903
944d59c9102fd8ce1d8172f9f4f784c1;AcceptabilityJudgment;228;Correct;3571
944d59c9102fd8ce1d8172f9f4f784c1;AcceptabilityJudgment;229;Wrong;5170
944d59c9102fd8ce1d8172f9f4f784c1;AcceptabilityJudgment;230;Correct;3415
944d59c9102fd8ce1d8172f9f4f784c1;AcceptabilityJudgment;231;Correct;3373
944d59c9102fd8ce1d8172f9f4f784c1;AcceptabilityJudgment;232;Correct;4075
944d59c9102fd8ce1d8172f9f4f784c1;AcceptabilityJudgment;233;Correct;4473
944d59c9102fd8ce1d8172f9f4f784c1;AcceptabilityJudgment;234;Correct;3098
944d59c9102fd8ce1d8172f9f4f784c1;AcceptabilityJudgment;235;Neither correct nor wrong;8154
944d59c9102fd8ce1d8172f9f4f784c1;AcceptabilityJudgment;236;Correct;2465
944d59c9102fd8ce1d8172f9f4f784c1;AcceptabilityJudgment;237;Correct;7278
944d59c9102fd8ce1d8172f9f4f784c1;AcceptabilityJudgment;238;Correct;2621
944d59c9102fd8ce1d8172f9f4f784c1;AcceptabilityJudgment;239;Neither correct nor wrong;13845
944d59c9102fd8ce1d8172f9f4f784c1;AcceptabilityJudgment;240;Correct;3106
944d59c9102fd8ce1d8172f9f4f784c1;AcceptabilityJudgment;241;Correct;1919
944d59c9102fd8ce1d8172f9f4f784c1;AcceptabilityJudgment;242;Correct;4023
944d59c9102fd8ce1d8172f9f4f784c1;AcceptabilityJudgment;243;Correct;2401
944d59c9102fd8ce1d8172f9f4f784c1;AcceptabilityJudgment;244;Correct;3122
944d59c9102fd8ce1d8172f9f4f784c1;AcceptabilityJudgment;245;Correct;1603
944d59c9102fd8ce1d8172f9f4f784c1;AcceptabilityJudgment;246;Correct;3858
944d59c9102fd8ce1d8172f9f4f784c1;AcceptabilityJudgment;247;Correct;15506
944d59c9102fd8ce1d8172f9f4f784c1;AcceptabilityJudgment;248;Correct;2341
944d59c9102fd8ce1d8172f9f4f784c1;AcceptabilityJudgment;249;Neither correct nor wrong;11025
944d59c9102fd8ce1d8172f9f4f784c1;AcceptabilityJudgment;250;Wrong;4215
944d59c9102fd8ce1d8172f9f4f784c1;AcceptabilityJudgment;251;Wrong;4017
944d59c9102fd8ce1d8172f9f4f784c1;AcceptabilityJudgment;252;Wrong;2334
944d59c9102fd8ce1d8172f9f4f784c1;AcceptabilityJudgment;253;Wrong;13091
944d59c9102fd8ce1d8172f9f4f784c1;AcceptabilityJudgment;254;Wrong;12510
944d59c9102fd8ce1d8172f9f4f784c1;AcceptabilityJudgment;255;Wrong;4750
944d59c9102fd8ce1d8172f9f4f784c1;AcceptabilityJudgment;256;Wrong;2700
944d59c9102fd8ce1d8172f9f4f784c1;AcceptabilityJudgment;257;Wrong;1809
944d59c9102fd8ce1d8172f9f4f784c1;AcceptabilityJudgment;258;Wrong;3045
944d59c9102fd8ce1d8172f9f4f784c1;AcceptabilityJudgment;259;Wrong;12780
944d59c9102fd8ce1d8172f9f4f784c1;AcceptabilityJudgment;260;Wrong;2199
944d59c9102fd8ce1d8172f9f4f784c1;AcceptabilityJudgment;261;Wrong;2277
944d59c9102fd8ce1d8172f9f4f784c1;AcceptabilityJudgment;262;Wrong;5581
944d59c9102fd8ce1d8172f9f4f784c1;AcceptabilityJudgment;263;Wrong;3827
944d59c9102fd8ce1d8172f9f4f784c1;AcceptabilityJudgment;264;Wrong;8389
944d59c9102fd8ce1d8172f9f4f784c1;AcceptabilityJudgment;265;Wrong;2749
944d59c9102fd8ce1d8172f9f4f784c1;AcceptabilityJudgment;266;Wrong;4198
944d59c9102fd8ce1d8172f9f4f784c1;AcceptabilityJudgment;267;Wrong;24496
944d59c9102fd8ce1d8172f9f4f784c1;AcceptabilityJudgment;268;Wrong;5592
944d59c9102fd8ce1d8172f9f4f784c1;AcceptabilityJudgment;269;Wrong;7534
944d59c9102fd8ce1d8172f9f4f784c1;AcceptabilityJudgment;270;Wrong;3423
944d59c9102fd8ce1d8172f9f4f784c1;AcceptabilityJudgment;271;Wrong;2277
944d59c9102fd8ce1d8172f9f4f784c1;AcceptabilityJudgment;272;Wrong;4136
944d59c9102fd8ce1d8172f9f4f784c1;AcceptabilityJudgment;273;Wrong;2888
944d59c9102fd8ce1d8172f9f4f784c1;AcceptabilityJudgment;274;Wrong;2387
944d59c9102fd8ce1d8172f9f4f784c1;AcceptabilityJudgment;275;Wrong;2060
9542bc1c6a746283f1f7d9b1ee824a76;Form;7;age;29;
9542bc1c6a746283f1f7d9b1ee824a76;Form;7;country1;Λεμεσός;
9542bc1c6a746283f1f7d9b1ee824a76;Form;7;country2;Λεμεσός;
9542bc1c6a746283f1f7d9b1ee824a76;Form;7;education;Μεταπτυχιακό διδακτορικό;
9542bc1c6a746283f1f7d9b1ee824a76;Form;7;handedness;right;
9542bc1c6a746283f1f7d9b1ee824a76;Form;7;sex;female;
9542bc1c6a746283f1f7d9b1ee824a76;AcceptabilityJudgment;84;Correct;1429
9542bc1c6a746283f1f7d9b1ee824a76;AcceptabilityJudgment;85;Correct;2285
9542bc1c6a746283f1f7d9b1ee824a76;AcceptabilityJudgment;86;Neither correct nor wrong;1366
9542bc1c6a746283f1f7d9b1ee824a76;AcceptabilityJudgment;87;Neither correct nor wrong;1417
9542bc1c6a746283f1f7d9b1ee824a76;AcceptabilityJudgment;88;Correct;18564
9542bc1c6a746283f1f7d9b1ee824a76;AcceptabilityJudgment;89;Correct;2643
9542bc1c6a746283f1f7d9b1ee824a76;AcceptabilityJudgment;90;Correct;1882
9542bc1c6a746283f1f7d9b1ee824a76;AcceptabilityJudgment;91;Correct;633
9542bc1c6a746283f1f7d9b1ee824a76;AcceptabilityJudgment;92;Correct;1659
9542bc1c6a746283f1f7d9b1ee824a76;AcceptabilityJudgment;93;Correct;1265
9542bc1c6a746283f1f7d9b1ee824a76;AcceptabilityJudgment;94;Correct;1646
9542bc1c6a746283f1f7d9b1ee824a76;AcceptabilityJudgment;95;Correct;737
9542bc1c6a746283f1f7d9b1ee824a76;AcceptabilityJudgment;96;Neither correct nor wrong;1192
9542bc1c6a746283f1f7d9b1ee824a76;AcceptabilityJudgment;97;Correct;4842
9542bc1c6a746283f1f7d9b1ee824a76;AcceptabilityJudgment;98;Neither correct nor wrong;7550
9542bc1c6a746283f1f7d9b1ee824a76;AcceptabilityJudgment;99;Neither correct nor wrong;6267
9542bc1c6a746283f1f7d9b1ee824a76;AcceptabilityJudgment;100;Neither correct nor wrong;2597
9542bc1c6a746283f1f7d9b1ee824a76;AcceptabilityJudgment;101;Correct;35924
9542bc1c6a746283f1f7d9b1ee824a76;AcceptabilityJudgment;102;Correct;1284
9542bc1c6a746283f1f7d9b1ee824a76;AcceptabilityJudgment;103;Neither correct nor wrong;4034
9542bc1c6a746283f1f7d9b1ee824a76;AcceptabilityJudgment;104;Correct;2379
9542bc1c6a746283f1f7d9b1ee824a76;AcceptabilityJudgment;105;Correct;905
9542bc1c6a746283f1f7d9b1ee824a76;AcceptabilityJudgment;106;Neither correct nor wrong;8271
9542bc1c6a746283f1f7d9b1ee824a76;AcceptabilityJudgment;107;Correct;1466
9542bc1c6a746283f1f7d9b1ee824a76;AcceptabilityJudgment;108;Correct;1617
9542bc1c6a746283f1f7d9b1ee824a76;AcceptabilityJudgment;109;Correct;12336
9542bc1c6a746283f1f7d9b1ee824a76;AcceptabilityJudgment;110;Correct;1215
9542bc1c6a746283f1f7d9b1ee824a76;AcceptabilityJudgment;111;Wrong;1089
9542bc1c6a746283f1f7d9b1ee824a76;AcceptabilityJudgment;112;Wrong;868
9542bc1c6a746283f1f7d9b1ee824a76;AcceptabilityJudgment;113;Wrong;1176
9542bc1c6a746283f1f7d9b1ee824a76;AcceptabilityJudgment;114;Wrong;4129
9542bc1c6a746283f1f7d9b1ee824a76;AcceptabilityJudgment;115;Wrong;1361
9542bc1c6a746283f1f7d9b1ee824a76;AcceptabilityJudgment;116;Wrong;2225
9542bc1c6a746283f1f7d9b1ee824a76;AcceptabilityJudgment;117;Wrong;1087
9542bc1c6a746283f1f7d9b1ee824a76;AcceptabilityJudgment;118;Wrong;1505
9542bc1c6a746283f1f7d9b1ee824a76;AcceptabilityJudgment;119;Wrong;1106
9542bc1c6a746283f1f7d9b1ee824a76;AcceptabilityJudgment;120;Wrong;990
9542bc1c6a746283f1f7d9b1ee824a76;AcceptabilityJudgment;121;Wrong;1753
9542bc1c6a746283f1f7d9b1ee824a76;AcceptabilityJudgment;122;Wrong;879
9542bc1c6a746283f1f7d9b1ee824a76;AcceptabilityJudgment;123;Wrong;1403
9542bc1c6a746283f1f7d9b1ee824a76;AcceptabilityJudgment;124;Wrong;1144
9542bc1c6a746283f1f7d9b1ee824a76;AcceptabilityJudgment;125;Wrong;5209
9542bc1c6a746283f1f7d9b1ee824a76;AcceptabilityJudgment;126;Wrong;1517
9542bc1c6a746283f1f7d9b1ee824a76;AcceptabilityJudgment;127;Correct;1253
9542bc1c6a746283f1f7d9b1ee824a76;AcceptabilityJudgment;128;Wrong;1403
9542bc1c6a746283f1f7d9b1ee824a76;AcceptabilityJudgment;129;Wrong;1311
9542bc1c6a746283f1f7d9b1ee824a76;AcceptabilityJudgment;130;Wrong;1578
9542bc1c6a746283f1f7d9b1ee824a76;AcceptabilityJudgment;131;Wrong;5315
9542bc1c6a746283f1f7d9b1ee824a76;AcceptabilityJudgment;132;Wrong;1483
9542bc1c6a746283f1f7d9b1ee824a76;AcceptabilityJudgment;133;Wrong;1341
9542bc1c6a746283f1f7d9b1ee824a76;AcceptabilityJudgment;134;Wrong;1192
9542bc1c6a746283f1f7d9b1ee824a76;AcceptabilityJudgment;135;Wrong;1415
9542bc1c6a746283f1f7d9b1ee824a76;AcceptabilityJudgment;136;Wrong;6790
9542bc1c6a746283f1f7d9b1ee824a76;AcceptabilityJudgment;137;Wrong;1968
9542bc1c6a746283f1f7d9b1ee824a76;AcceptabilityJudgment;222;Correct;2896
9542bc1c6a746283f1f7d9b1ee824a76;AcceptabilityJudgment;223;Correct;991
9542bc1c6a746283f1f7d9b1ee824a76;AcceptabilityJudgment;224;Correct;3489
9542bc1c6a746283f1f7d9b1ee824a76;AcceptabilityJudgment;225;Correct;8621
9542bc1c6a746283f1f7d9b1ee824a76;AcceptabilityJudgment;226;Correct;1502
9542bc1c6a746283f1f7d9b1ee824a76;AcceptabilityJudgment;227;Correct;12229
9542bc1c6a746283f1f7d9b1ee824a76;AcceptabilityJudgment;228;Correct;1597
9542bc1c6a746283f1f7d9b1ee824a76;AcceptabilityJudgment;229;Correct;1627
9542bc1c6a746283f1f7d9b1ee824a76;AcceptabilityJudgment;230;Correct;3278
9542bc1c6a746283f1f7d9b1ee824a76;AcceptabilityJudgment;231;Neither correct nor wrong;5910
9542bc1c6a746283f1f7d9b1ee824a76;AcceptabilityJudgment;232;Correct;2728
9542bc1c6a746283f1f7d9b1ee824a76;AcceptabilityJudgment;233;Correct;1083
9542bc1c6a746283f1f7d9b1ee824a76;AcceptabilityJudgment;234;Correct;4568
9542bc1c6a746283f1f7d9b1ee824a76;AcceptabilityJudgment;235;Correct;1131
9542bc1c6a746283f1f7d9b1ee824a76;AcceptabilityJudgment;236;Correct;1669
9542bc1c6a746283f1f7d9b1ee824a76;AcceptabilityJudgment;237;Correct;1134
9542bc1c6a746283f1f7d9b1ee824a76;AcceptabilityJudgment;238;Correct;1148
9542bc1c6a746283f1f7d9b1ee824a76;AcceptabilityJudgment;239;Correct;3497
9542bc1c6a746283f1f7d9b1ee824a76;AcceptabilityJudgment;240;Correct;4226
9542bc1c6a746283f1f7d9b1ee824a76;AcceptabilityJudgment;241;Correct;130451
9542bc1c6a746283f1f7d9b1ee824a76;AcceptabilityJudgment;242;Correct;2522
9542bc1c6a746283f1f7d9b1ee824a76;AcceptabilityJudgment;243;Correct;2206
9542bc1c6a746283f1f7d9b1ee824a76;AcceptabilityJudgment;244;Correct;37615
9542bc1c6a746283f1f7d9b1ee824a76;AcceptabilityJudgment;245;Correct;2265
9542bc1c6a746283f1f7d9b1ee824a76;AcceptabilityJudgment;246;Correct;2362
9542bc1c6a746283f1f7d9b1ee824a76;AcceptabilityJudgment;247;Correct;2119
9542bc1c6a746283f1f7d9b1ee824a76;AcceptabilityJudgment;248;Correct;2478
9542bc1c6a746283f1f7d9b1ee824a76;AcceptabilityJudgment;249;Wrong;1663
9542bc1c6a746283f1f7d9b1ee824a76;AcceptabilityJudgment;250;Wrong;3227
9542bc1c6a746283f1f7d9b1ee824a76;AcceptabilityJudgment;251;Correct;13877
9542bc1c6a746283f1f7d9b1ee824a76;AcceptabilityJudgment;252;Wrong;1599
9542bc1c6a746283f1f7d9b1ee824a76;AcceptabilityJudgment;253;Wrong;7070
9542bc1c6a746283f1f7d9b1ee824a76;AcceptabilityJudgment;254;Wrong;3512
9542bc1c6a746283f1f7d9b1ee824a76;AcceptabilityJudgment;255;Wrong;1204
9542bc1c6a746283f1f7d9b1ee824a76;AcceptabilityJudgment;256;Wrong;898
9542bc1c6a746283f1f7d9b1ee824a76;AcceptabilityJudgment;257;Wrong;2380
9542bc1c6a746283f1f7d9b1ee824a76;AcceptabilityJudgment;258;Wrong;6197
9542bc1c6a746283f1f7d9b1ee824a76;AcceptabilityJudgment;259;Wrong;1565
9542bc1c6a746283f1f7d9b1ee824a76;AcceptabilityJudgment;260;Wrong;924
9542bc1c6a746283f1f7d9b1ee824a76;AcceptabilityJudgment;261;Wrong;1430
9542bc1c6a746283f1f7d9b1ee824a76;AcceptabilityJudgment;262;Wrong;2020
9542bc1c6a746283f1f7d9b1ee824a76;AcceptabilityJudgment;263;Wrong;2869
9542bc1c6a746283f1f7d9b1ee824a76;AcceptabilityJudgment;264;Wrong;2117
9542bc1c6a746283f1f7d9b1ee824a76;AcceptabilityJudgment;265;Wrong;2794
9542bc1c6a746283f1f7d9b1ee824a76;AcceptabilityJudgment;266;Wrong;1329
9542bc1c6a746283f1f7d9b1ee824a76;AcceptabilityJudgment;267;Wrong;1829
9542bc1c6a746283f1f7d9b1ee824a76;AcceptabilityJudgment;268;Wrong;2368
9542bc1c6a746283f1f7d9b1ee824a76;AcceptabilityJudgment;269;Wrong;1518
9542bc1c6a746283f1f7d9b1ee824a76;AcceptabilityJudgment;270;Wrong;1009
9542bc1c6a746283f1f7d9b1ee824a76;AcceptabilityJudgment;271;Wrong;8328
9542bc1c6a746283f1f7d9b1ee824a76;AcceptabilityJudgment;272;Wrong;1791
9542bc1c6a746283f1f7d9b1ee824a76;AcceptabilityJudgment;273;Wrong;11761
9542bc1c6a746283f1f7d9b1ee824a76;AcceptabilityJudgment;274;Wrong;7634
9542bc1c6a746283f1f7d9b1ee824a76;AcceptabilityJudgment;275;Wrong;3627
9c334b8c45452362a37cb790b05cff6d;Form;7;age;23;
9c334b8c45452362a37cb790b05cff6d;Form;7;country1;Λεμεσός;
9c334b8c45452362a37cb790b05cff6d;Form;7;country2;Λεμεσός;
9c334b8c45452362a37cb790b05cff6d;Form;7;education;Μεταπτυχιακό;
9c334b8c45452362a37cb790b05cff6d;Form;7;handedness;right;
9c334b8c45452362a37cb790b05cff6d;Form;7;sex;female;
9c334b8c45452362a37cb790b05cff6d;AcceptabilityJudgment;84;Correct;2025
9c334b8c45452362a37cb790b05cff6d;AcceptabilityJudgment;85;Correct;1685
9c334b8c45452362a37cb790b05cff6d;AcceptabilityJudgment;86;Correct;1658
9c334b8c45452362a37cb790b05cff6d;AcceptabilityJudgment;87;Correct;2028
9c334b8c45452362a37cb790b05cff6d;AcceptabilityJudgment;88;Correct;2172
9c334b8c45452362a37cb790b05cff6d;AcceptabilityJudgment;89;Correct;7319
9c334b8c45452362a37cb790b05cff6d;AcceptabilityJudgment;90;Correct;2538
9c334b8c45452362a37cb790b05cff6d;AcceptabilityJudgment;91;Correct;3915
9c334b8c45452362a37cb790b05cff6d;AcceptabilityJudgment;92;Correct;2798
9c334b8c45452362a37cb790b05cff6d;AcceptabilityJudgment;93;Wrong;2319
9c334b8c45452362a37cb790b05cff6d;AcceptabilityJudgment;94;Correct;2531
9c334b8c45452362a37cb790b05cff6d;AcceptabilityJudgment;95;Wrong;5225
9c334b8c45452362a37cb790b05cff6d;AcceptabilityJudgment;96;Correct;2399
9c334b8c45452362a37cb790b05cff6d;AcceptabilityJudgment;97;Wrong;2200
9c334b8c45452362a37cb790b05cff6d;AcceptabilityJudgment;98;Correct;2497
9c334b8c45452362a37cb790b05cff6d;AcceptabilityJudgment;99;Correct;2270
9c334b8c45452362a37cb790b05cff6d;AcceptabilityJudgment;100;Correct;1815
9c334b8c45452362a37cb790b05cff6d;AcceptabilityJudgment;101;Correct;2035
9c334b8c45452362a37cb790b05cff6d;AcceptabilityJudgment;102;Correct;1441
9c334b8c45452362a37cb790b05cff6d;AcceptabilityJudgment;103;Correct;1114
9c334b8c45452362a37cb790b05cff6d;AcceptabilityJudgment;104;Correct;2544
9c334b8c45452362a37cb790b05cff6d;AcceptabilityJudgment;105;Wrong;2931
9c334b8c45452362a37cb790b05cff6d;AcceptabilityJudgment;106;Correct;2825
9c334b8c45452362a37cb790b05cff6d;AcceptabilityJudgment;107;Correct;2184
9c334b8c45452362a37cb790b05cff6d;AcceptabilityJudgment;108;Correct;3600
9c334b8c45452362a37cb790b05cff6d;AcceptabilityJudgment;109;Correct;1839
9c334b8c45452362a37cb790b05cff6d;AcceptabilityJudgment;110;Correct;1603
9c334b8c45452362a37cb790b05cff6d;AcceptabilityJudgment;111;Wrong;1582
9c334b8c45452362a37cb790b05cff6d;AcceptabilityJudgment;112;Wrong;1655
9c334b8c45452362a37cb790b05cff6d;AcceptabilityJudgment;113;Wrong;1329
9c334b8c45452362a37cb790b05cff6d;AcceptabilityJudgment;114;Wrong;2590
9c334b8c45452362a37cb790b05cff6d;AcceptabilityJudgment;115;Correct;1425
9c334b8c45452362a37cb790b05cff6d;AcceptabilityJudgment;116;Correct;1655
9c334b8c45452362a37cb790b05cff6d;AcceptabilityJudgment;117;Wrong;2253
9c334b8c45452362a37cb790b05cff6d;AcceptabilityJudgment;118;Wrong;1249
9c334b8c45452362a37cb790b05cff6d;AcceptabilityJudgment;119;Wrong;1378
9c334b8c45452362a37cb790b05cff6d;AcceptabilityJudgment;120;Wrong;2812
9c334b8c45452362a37cb790b05cff6d;AcceptabilityJudgment;121;Correct;3422
9c334b8c45452362a37cb790b05cff6d;AcceptabilityJudgment;122;Wrong;984
9c334b8c45452362a37cb790b05cff6d;AcceptabilityJudgment;123;Wrong;3511
9c334b8c45452362a37cb790b05cff6d;AcceptabilityJudgment;124;Wrong;3712
9c334b8c45452362a37cb790b05cff6d;AcceptabilityJudgment;125;Wrong;2697
9c334b8c45452362a37cb790b05cff6d;AcceptabilityJudgment;126;Wrong;2334
9c334b8c45452362a37cb790b05cff6d;AcceptabilityJudgment;127;Correct;1620
9c334b8c45452362a37cb790b05cff6d;AcceptabilityJudgment;128;Wrong;2398
9c334b8c45452362a37cb790b05cff6d;AcceptabilityJudgment;129;Wrong;2569
9c334b8c45452362a37cb790b05cff6d;AcceptabilityJudgment;130;Correct;3693
9c334b8c45452362a37cb790b05cff6d;AcceptabilityJudgment;131;Wrong;1972
9c334b8c45452362a37cb790b05cff6d;AcceptabilityJudgment;132;Wrong;1448
9c334b8c45452362a37cb790b05cff6d;AcceptabilityJudgment;133;Wrong;1408
9c334b8c45452362a37cb790b05cff6d;AcceptabilityJudgment;134;Wrong;1896
9c334b8c45452362a37cb790b05cff6d;AcceptabilityJudgment;135;Wrong;1884
9c334b8c45452362a37cb790b05cff6d;AcceptabilityJudgment;136;Wrong;1840
9c334b8c45452362a37cb790b05cff6d;AcceptabilityJudgment;137;Wrong;3309
9c334b8c45452362a37cb790b05cff6d;AcceptabilityJudgment;222;Correct;1339
9c334b8c45452362a37cb790b05cff6d;AcceptabilityJudgment;223;Correct;1367
9c334b8c45452362a37cb790b05cff6d;AcceptabilityJudgment;224;Correct;3308
9c334b8c45452362a37cb790b05cff6d;AcceptabilityJudgment;225;Correct;1799
9c334b8c45452362a37cb790b05cff6d;AcceptabilityJudgment;226;Correct;2147
9c334b8c45452362a37cb790b05cff6d;AcceptabilityJudgment;227;Correct;3254
9c334b8c45452362a37cb790b05cff6d;AcceptabilityJudgment;228;Correct;2285
9c334b8c45452362a37cb790b05cff6d;AcceptabilityJudgment;229;Correct;2151
9c334b8c45452362a37cb790b05cff6d;AcceptabilityJudgment;230;Correct;1356
9c334b8c45452362a37cb790b05cff6d;AcceptabilityJudgment;231;Wrong;1679
9c334b8c45452362a37cb790b05cff6d;AcceptabilityJudgment;232;Correct;1276
9c334b8c45452362a37cb790b05cff6d;AcceptabilityJudgment;233;Correct;2326
9c334b8c45452362a37cb790b05cff6d;AcceptabilityJudgment;234;Correct;2313
9c334b8c45452362a37cb790b05cff6d;AcceptabilityJudgment;235;Correct;1882
9c334b8c45452362a37cb790b05cff6d;AcceptabilityJudgment;236;Wrong;1309
9c334b8c45452362a37cb790b05cff6d;AcceptabilityJudgment;237;Correct;1952
9c334b8c45452362a37cb790b05cff6d;AcceptabilityJudgment;238;Correct;2375
9c334b8c45452362a37cb790b05cff6d;AcceptabilityJudgment;239;Correct;1514
9c334b8c45452362a37cb790b05cff6d;AcceptabilityJudgment;240;Correct;1528
9c334b8c45452362a37cb790b05cff6d;AcceptabilityJudgment;241;Correct;1876
9c334b8c45452362a37cb790b05cff6d;AcceptabilityJudgment;242;Correct;1981
9c334b8c45452362a37cb790b05cff6d;AcceptabilityJudgment;243;Correct;1988
9c334b8c45452362a37cb790b05cff6d;AcceptabilityJudgment;244;Correct;1576
9c334b8c45452362a37cb790b05cff6d;AcceptabilityJudgment;245;Correct;1470
9c334b8c45452362a37cb790b05cff6d;AcceptabilityJudgment;246;Correct;2265
9c334b8c45452362a37cb790b05cff6d;AcceptabilityJudgment;247;Correct;3084
9c334b8c45452362a37cb790b05cff6d;AcceptabilityJudgment;248;Correct;1365
9c334b8c45452362a37cb790b05cff6d;AcceptabilityJudgment;249;Wrong;2597
9c334b8c45452362a37cb790b05cff6d;AcceptabilityJudgment;250;Wrong;3082
9c334b8c45452362a37cb790b05cff6d;AcceptabilityJudgment;251;Wrong;3214
9c334b8c45452362a37cb790b05cff6d;AcceptabilityJudgment;252;Correct;1938
9c334b8c45452362a37cb790b05cff6d;AcceptabilityJudgment;253;Wrong;1678
9c334b8c45452362a37cb790b05cff6d;AcceptabilityJudgment;254;Wrong;3494
9c334b8c45452362a37cb790b05cff6d;AcceptabilityJudgment;255;Wrong;1166
9c334b8c45452362a37cb790b05cff6d;AcceptabilityJudgment;256;Wrong;1145
9c334b8c45452362a37cb790b05cff6d;AcceptabilityJudgment;257;Wrong;1456
9c334b8c45452362a37cb790b05cff6d;AcceptabilityJudgment;258;Wrong;1782
9c334b8c45452362a37cb790b05cff6d;AcceptabilityJudgment;259;Wrong;3524
9c334b8c45452362a37cb790b05cff6d;AcceptabilityJudgment;260;Wrong;1010
9c334b8c45452362a37cb790b05cff6d;AcceptabilityJudgment;261;Wrong;2090
9c334b8c45452362a37cb790b05cff6d;AcceptabilityJudgment;262;Wrong;2089
9c334b8c45452362a37cb790b05cff6d;AcceptabilityJudgment;263;Wrong;3569
9c334b8c45452362a37cb790b05cff6d;AcceptabilityJudgment;264;Correct;4632
9c334b8c45452362a37cb790b05cff6d;AcceptabilityJudgment;265;Correct;3145
9c334b8c45452362a37cb790b05cff6d;AcceptabilityJudgment;266;Wrong;1930
9c334b8c45452362a37cb790b05cff6d;AcceptabilityJudgment;267;Wrong;2153
9c334b8c45452362a37cb790b05cff6d;AcceptabilityJudgment;268;Wrong;4670
9c334b8c45452362a37cb790b05cff6d;AcceptabilityJudgment;269;Correct;1679
9c334b8c45452362a37cb790b05cff6d;AcceptabilityJudgment;270;Wrong;1165
9c334b8c45452362a37cb790b05cff6d;AcceptabilityJudgment;271;Wrong;3473
9c334b8c45452362a37cb790b05cff6d;AcceptabilityJudgment;272;Wrong;3459
9c334b8c45452362a37cb790b05cff6d;AcceptabilityJudgment;273;Wrong;1586
9c334b8c45452362a37cb790b05cff6d;AcceptabilityJudgment;274;Correct;1333
9c334b8c45452362a37cb790b05cff6d;AcceptabilityJudgment;275;Wrong;1081
9eed449d848443290afdb9aca7ac7b21;Form;7;age;27;
9eed449d848443290afdb9aca7ac7b21;Form;7;country1;Λεμεσος/Κυπρος;
9eed449d848443290afdb9aca7ac7b21;Form;7;country2;Λεμεσος;
9eed449d848443290afdb9aca7ac7b21;Form;7;education;Πτυχιο Πανεπιστημιου;
9eed449d848443290afdb9aca7ac7b21;Form;7;handedness;right;
9eed449d848443290afdb9aca7ac7b21;Form;7;sex;female;
9eed449d848443290afdb9aca7ac7b21;AcceptabilityJudgment;84;Correct;1249
9eed449d848443290afdb9aca7ac7b21;AcceptabilityJudgment;85;Correct;1672
9eed449d848443290afdb9aca7ac7b21;AcceptabilityJudgment;86;Correct;1800
9eed449d848443290afdb9aca7ac7b21;AcceptabilityJudgment;87;Correct;1681
9eed449d848443290afdb9aca7ac7b21;AcceptabilityJudgment;88;Correct;1327
9eed449d848443290afdb9aca7ac7b21;AcceptabilityJudgment;89;Correct;1577
9eed449d848443290afdb9aca7ac7b21;AcceptabilityJudgment;90;Correct;2122
9eed449d848443290afdb9aca7ac7b21;AcceptabilityJudgment;91;Correct;2061
9eed449d848443290afdb9aca7ac7b21;AcceptabilityJudgment;92;Correct;2439
9eed449d848443290afdb9aca7ac7b21;AcceptabilityJudgment;93;Correct;1437
9eed449d848443290afdb9aca7ac7b21;AcceptabilityJudgment;94;Correct;1482
9eed449d848443290afdb9aca7ac7b21;AcceptabilityJudgment;95;Correct;1943
9eed449d848443290afdb9aca7ac7b21;AcceptabilityJudgment;96;Correct;1745
9eed449d848443290afdb9aca7ac7b21;AcceptabilityJudgment;97;Correct;1592
9eed449d848443290afdb9aca7ac7b21;AcceptabilityJudgment;98;Correct;1503
9eed449d848443290afdb9aca7ac7b21;AcceptabilityJudgment;99;Correct;1083
9eed449d848443290afdb9aca7ac7b21;AcceptabilityJudgment;100;Correct;1321
9eed449d848443290afdb9aca7ac7b21;AcceptabilityJudgment;101;Correct;2356
9eed449d848443290afdb9aca7ac7b21;AcceptabilityJudgment;102;Correct;1173
9eed449d848443290afdb9aca7ac7b21;AcceptabilityJudgment;103;Correct;1430
9eed449d848443290afdb9aca7ac7b21;AcceptabilityJudgment;104;Correct;1683
9eed449d848443290afdb9aca7ac7b21;AcceptabilityJudgment;105;Correct;1222
9eed449d848443290afdb9aca7ac7b21;AcceptabilityJudgment;106;Correct;1500
9eed449d848443290afdb9aca7ac7b21;AcceptabilityJudgment;107;Correct;1755
9eed449d848443290afdb9aca7ac7b21;AcceptabilityJudgment;108;Correct;1647
9eed449d848443290afdb9aca7ac7b21;AcceptabilityJudgment;109;Correct;1433
9eed449d848443290afdb9aca7ac7b21;AcceptabilityJudgment;110;Correct;1202
9eed449d848443290afdb9aca7ac7b21;AcceptabilityJudgment;111;Wrong;1478
9eed449d848443290afdb9aca7ac7b21;AcceptabilityJudgment;112;Wrong;1417
9eed449d848443290afdb9aca7ac7b21;AcceptabilityJudgment;113;Wrong;1330
9eed449d848443290afdb9aca7ac7b21;AcceptabilityJudgment;114;Wrong;1329
9eed449d848443290afdb9aca7ac7b21;AcceptabilityJudgment;115;Wrong;1355
9eed449d848443290afdb9aca7ac7b21;AcceptabilityJudgment;116;Correct;1474
9eed449d848443290afdb9aca7ac7b21;AcceptabilityJudgment;117;Wrong;1049
9eed449d848443290afdb9aca7ac7b21;AcceptabilityJudgment;118;Wrong;2465
9eed449d848443290afdb9aca7ac7b21;AcceptabilityJudgment;119;Wrong;1857
9eed449d848443290afdb9aca7ac7b21;AcceptabilityJudgment;120;Wrong;930
9eed449d848443290afdb9aca7ac7b21;AcceptabilityJudgment;121;Wrong;1211
9eed449d848443290afdb9aca7ac7b21;AcceptabilityJudgment;122;Wrong;766
9eed449d848443290afdb9aca7ac7b21;AcceptabilityJudgment;123;Wrong;1863
9eed449d848443290afdb9aca7ac7b21;AcceptabilityJudgment;124;Wrong;1274
9eed449d848443290afdb9aca7ac7b21;AcceptabilityJudgment;125;Wrong;1390
9eed449d848443290afdb9aca7ac7b21;AcceptabilityJudgment;126;Wrong;2653
9eed449d848443290afdb9aca7ac7b21;AcceptabilityJudgment;127;Wrong;1371
9eed449d848443290afdb9aca7ac7b21;AcceptabilityJudgment;128;Wrong;1718
9eed449d848443290afdb9aca7ac7b21;AcceptabilityJudgment;129;Wrong;1604
9eed449d848443290afdb9aca7ac7b21;AcceptabilityJudgment;130;Wrong;1702
9eed449d848443290afdb9aca7ac7b21;AcceptabilityJudgment;131;Wrong;1681
9eed449d848443290afdb9aca7ac7b21;AcceptabilityJudgment;132;Wrong;1050
9eed449d848443290afdb9aca7ac7b21;AcceptabilityJudgment;133;Correct;1397
9eed449d848443290afdb9aca7ac7b21;AcceptabilityJudgment;134;Wrong;2151
9eed449d848443290afdb9aca7ac7b21;AcceptabilityJudgment;135;Wrong;1508
9eed449d848443290afdb9aca7ac7b21;AcceptabilityJudgment;136;Wrong;1089
9eed449d848443290afdb9aca7ac7b21;AcceptabilityJudgment;137;Wrong;818
9eed449d848443290afdb9aca7ac7b21;AcceptabilityJudgment;222;Correct;2322
9eed449d848443290afdb9aca7ac7b21;AcceptabilityJudgment;223;Correct;1441
9eed449d848443290afdb9aca7ac7b21;AcceptabilityJudgment;224;Correct;2086
9eed449d848443290afdb9aca7ac7b21;AcceptabilityJudgment;225;Correct;2704
9eed449d848443290afdb9aca7ac7b21;AcceptabilityJudgment;226;Correct;1507
9eed449d848443290afdb9aca7ac7b21;AcceptabilityJudgment;227;Correct;1414
9eed449d848443290afdb9aca7ac7b21;AcceptabilityJudgment;228;Correct;1717
9eed449d848443290afdb9aca7ac7b21;AcceptabilityJudgment;229;Correct;1602
9eed449d848443290afdb9aca7ac7b21;AcceptabilityJudgment;230;Correct;1710
9eed449d848443290afdb9aca7ac7b21;AcceptabilityJudgment;231;Correct;1628
9eed449d848443290afdb9aca7ac7b21;AcceptabilityJudgment;232;Correct;1709
9eed449d848443290afdb9aca7ac7b21;AcceptabilityJudgment;233;Correct;1732
9eed449d848443290afdb9aca7ac7b21;AcceptabilityJudgment;234;Correct;1513
9eed449d848443290afdb9aca7ac7b21;AcceptabilityJudgment;235;Correct;1408
9eed449d848443290afdb9aca7ac7b21;AcceptabilityJudgment;236;Correct;1314
9eed449d848443290afdb9aca7ac7b21;AcceptabilityJudgment;237;Correct;1252
9eed449d848443290afdb9aca7ac7b21;AcceptabilityJudgment;238;Correct;973
9eed449d848443290afdb9aca7ac7b21;AcceptabilityJudgment;239;Correct;1747
9eed449d848443290afdb9aca7ac7b21;AcceptabilityJudgment;240;Correct;1323
9eed449d848443290afdb9aca7ac7b21;AcceptabilityJudgment;241;Correct;1200
9eed449d848443290afdb9aca7ac7b21;AcceptabilityJudgment;242;Correct;1614
9eed449d848443290afdb9aca7ac7b21;AcceptabilityJudgment;243;Correct;1403
9eed449d848443290afdb9aca7ac7b21;AcceptabilityJudgment;244;Correct;1304
9eed449d848443290afdb9aca7ac7b21;AcceptabilityJudgment;245;Correct;1375
9eed449d848443290afdb9aca7ac7b21;AcceptabilityJudgment;246;Correct;1394
9eed449d848443290afdb9aca7ac7b21;AcceptabilityJudgment;247;Correct;2006
9eed449d848443290afdb9aca7ac7b21;AcceptabilityJudgment;248;Correct;1389
9eed449d848443290afdb9aca7ac7b21;AcceptabilityJudgment;249;Wrong;1448
9eed449d848443290afdb9aca7ac7b21;AcceptabilityJudgment;250;Wrong;1547
9eed449d848443290afdb9aca7ac7b21;AcceptabilityJudgment;251;Wrong;1460
9eed449d848443290afdb9aca7ac7b21;AcceptabilityJudgment;252;Wrong;1358
9eed449d848443290afdb9aca7ac7b21;AcceptabilityJudgment;253;Wrong;1477
9eed449d848443290afdb9aca7ac7b21;AcceptabilityJudgment;254;Correct;1333
9eed449d848443290afdb9aca7ac7b21;AcceptabilityJudgment;255;Wrong;1045
9eed449d848443290afdb9aca7ac7b21;AcceptabilityJudgment;256;Wrong;1177
9eed449d848443290afdb9aca7ac7b21;AcceptabilityJudgment;257;Correct;1469
9eed449d848443290afdb9aca7ac7b21;AcceptabilityJudgment;258;Wrong;925
9eed449d848443290afdb9aca7ac7b21;AcceptabilityJudgment;259;Wrong;1625
9eed449d848443290afdb9aca7ac7b21;AcceptabilityJudgment;260;Wrong;1249
9eed449d848443290afdb9aca7ac7b21;AcceptabilityJudgment;261;Wrong;1542
9eed449d848443290afdb9aca7ac7b21;AcceptabilityJudgment;262;Wrong;1202
9eed449d848443290afdb9aca7ac7b21;AcceptabilityJudgment;263;Wrong;1608
9eed449d848443290afdb9aca7ac7b21;AcceptabilityJudgment;264;Wrong;1916
9eed449d848443290afdb9aca7ac7b21;AcceptabilityJudgment;265;Wrong;1847
9eed449d848443290afdb9aca7ac7b21;AcceptabilityJudgment;266;Wrong;1365
9eed449d848443290afdb9aca7ac7b21;AcceptabilityJudgment;267;Wrong;2120
9eed449d848443290afdb9aca7ac7b21;AcceptabilityJudgment;268;Wrong;1576
9eed449d848443290afdb9aca7ac7b21;AcceptabilityJudgment;269;Wrong;1984
9eed449d848443290afdb9aca7ac7b21;AcceptabilityJudgment;270;Wrong;1873
9eed449d848443290afdb9aca7ac7b21;AcceptabilityJudgment;271;Wrong;1330
9eed449d848443290afdb9aca7ac7b21;AcceptabilityJudgment;272;Wrong;1923
9eed449d848443290afdb9aca7ac7b21;AcceptabilityJudgment;273;Wrong;1460
9eed449d848443290afdb9aca7ac7b21;AcceptabilityJudgment;274;Correct;1236
9eed449d848443290afdb9aca7ac7b21;AcceptabilityJudgment;275;Wrong;1117
a0872883e3c3635e9b535cd0173851f2;Form;7;age;67;
a0872883e3c3635e9b535cd0173851f2;Form;7;country1;ΛΑΠΗΘΟΣ ΚΥΠΡΟΣ;
a0872883e3c3635e9b535cd0173851f2;Form;7;country2;ΕΛΛΑΔΑ;
a0872883e3c3635e9b535cd0173851f2;Form;7;education;πτυχίο πανεπιστημίου;
a0872883e3c3635e9b535cd0173851f2;Form;7;handedness;right;
a0872883e3c3635e9b535cd0173851f2;Form;7;sex;male;
a0872883e3c3635e9b535cd0173851f2;AcceptabilityJudgment;84;Correct;2156
a0872883e3c3635e9b535cd0173851f2;AcceptabilityJudgment;85;Correct;2626
a0872883e3c3635e9b535cd0173851f2;AcceptabilityJudgment;86;Correct;3654
a0872883e3c3635e9b535cd0173851f2;AcceptabilityJudgment;87;Correct;1879
a0872883e3c3635e9b535cd0173851f2;AcceptabilityJudgment;88;Correct;2961
a0872883e3c3635e9b535cd0173851f2;AcceptabilityJudgment;89;Correct;2768
a0872883e3c3635e9b535cd0173851f2;AcceptabilityJudgment;90;Correct;2333
a0872883e3c3635e9b535cd0173851f2;AcceptabilityJudgment;91;Correct;4113
a0872883e3c3635e9b535cd0173851f2;AcceptabilityJudgment;92;Correct;2413
a0872883e3c3635e9b535cd0173851f2;AcceptabilityJudgment;93;Correct;2326
a0872883e3c3635e9b535cd0173851f2;AcceptabilityJudgment;94;Correct;2516
a0872883e3c3635e9b535cd0173851f2;AcceptabilityJudgment;95;Neither correct nor wrong;6627
a0872883e3c3635e9b535cd0173851f2;AcceptabilityJudgment;96;Correct;2433
a0872883e3c3635e9b535cd0173851f2;AcceptabilityJudgment;97;Correct;2270
a0872883e3c3635e9b535cd0173851f2;AcceptabilityJudgment;98;Correct;3003
a0872883e3c3635e9b535cd0173851f2;AcceptabilityJudgment;99;Correct;1766
a0872883e3c3635e9b535cd0173851f2;AcceptabilityJudgment;100;Correct;2079
a0872883e3c3635e9b535cd0173851f2;AcceptabilityJudgment;101;Correct;2893
a0872883e3c3635e9b535cd0173851f2;AcceptabilityJudgment;102;Correct;2800
a0872883e3c3635e9b535cd0173851f2;AcceptabilityJudgment;103;Correct;1722
a0872883e3c3635e9b535cd0173851f2;AcceptabilityJudgment;104;Correct;2328
a0872883e3c3635e9b535cd0173851f2;AcceptabilityJudgment;105;Correct;2846
a0872883e3c3635e9b535cd0173851f2;AcceptabilityJudgment;106;Correct;2486
a0872883e3c3635e9b535cd0173851f2;AcceptabilityJudgment;107;Correct;2012
a0872883e3c3635e9b535cd0173851f2;AcceptabilityJudgment;108;Correct;2031
a0872883e3c3635e9b535cd0173851f2;AcceptabilityJudgment;109;Correct;2459
a0872883e3c3635e9b535cd0173851f2;AcceptabilityJudgment;110;Correct;1373
a0872883e3c3635e9b535cd0173851f2;AcceptabilityJudgment;111;Wrong;1999
a0872883e3c3635e9b535cd0173851f2;AcceptabilityJudgment;112;Wrong;1941
a0872883e3c3635e9b535cd0173851f2;AcceptabilityJudgment;113;Wrong;1644
a0872883e3c3635e9b535cd0173851f2;AcceptabilityJudgment;114;Wrong;3068
a0872883e3c3635e9b535cd0173851f2;AcceptabilityJudgment;115;Wrong;2075
a0872883e3c3635e9b535cd0173851f2;AcceptabilityJudgment;116;Wrong;2799
a0872883e3c3635e9b535cd0173851f2;AcceptabilityJudgment;117;Wrong;1334
a0872883e3c3635e9b535cd0173851f2;AcceptabilityJudgment;118;Correct;3518
a0872883e3c3635e9b535cd0173851f2;AcceptabilityJudgment;119;Wrong;2297
a0872883e3c3635e9b535cd0173851f2;AcceptabilityJudgment;120;Wrong;1489
a0872883e3c3635e9b535cd0173851f2;AcceptabilityJudgment;121;Wrong;2923
a0872883e3c3635e9b535cd0173851f2;AcceptabilityJudgment;122;Wrong;1443
a0872883e3c3635e9b535cd0173851f2;AcceptabilityJudgment;123;Wrong;2734
a0872883e3c3635e9b535cd0173851f2;AcceptabilityJudgment;124;Wrong;4077
a0872883e3c3635e9b535cd0173851f2;AcceptabilityJudgment;125;Wrong;2407
a0872883e3c3635e9b535cd0173851f2;AcceptabilityJudgment;126;Wrong;3599
a0872883e3c3635e9b535cd0173851f2;AcceptabilityJudgment;127;Wrong;2187
a0872883e3c3635e9b535cd0173851f2;AcceptabilityJudgment;128;Wrong;4212
a0872883e3c3635e9b535cd0173851f2;AcceptabilityJudgment;129;Wrong;3332
a0872883e3c3635e9b535cd0173851f2;AcceptabilityJudgment;130;Wrong;2954
a0872883e3c3635e9b535cd0173851f2;AcceptabilityJudgment;131;Wrong;2216
a0872883e3c3635e9b535cd0173851f2;AcceptabilityJudgment;132;Correct;1940
a0872883e3c3635e9b535cd0173851f2;AcceptabilityJudgment;133;Wrong;2269
a0872883e3c3635e9b535cd0173851f2;AcceptabilityJudgment;134;Wrong;2039
a0872883e3c3635e9b535cd0173851f2;AcceptabilityJudgment;135;Wrong;2170
a0872883e3c3635e9b535cd0173851f2;AcceptabilityJudgment;136;Wrong;2440
a0872883e3c3635e9b535cd0173851f2;AcceptabilityJudgment;137;Wrong;2265
a0872883e3c3635e9b535cd0173851f2;AcceptabilityJudgment;222;Correct;4079
a0872883e3c3635e9b535cd0173851f2;AcceptabilityJudgment;223;Correct;2847
a0872883e3c3635e9b535cd0173851f2;AcceptabilityJudgment;224;Correct;3626
a0872883e3c3635e9b535cd0173851f2;AcceptabilityJudgment;225;Correct;2943
a0872883e3c3635e9b535cd0173851f2;AcceptabilityJudgment;226;Correct;6221
a0872883e3c3635e9b535cd0173851f2;AcceptabilityJudgment;227;Correct;2410
a0872883e3c3635e9b535cd0173851f2;AcceptabilityJudgment;228;Correct;2566
a0872883e3c3635e9b535cd0173851f2;AcceptabilityJudgment;229;Correct;2297
a0872883e3c3635e9b535cd0173851f2;AcceptabilityJudgment;230;Correct;2642
a0872883e3c3635e9b535cd0173851f2;AcceptabilityJudgment;231;Correct;3792
a0872883e3c3635e9b535cd0173851f2;AcceptabilityJudgment;232;Correct;2994
a0872883e3c3635e9b535cd0173851f2;AcceptabilityJudgment;233;Correct;2874
a0872883e3c3635e9b535cd0173851f2;AcceptabilityJudgment;234;Correct;4078
a0872883e3c3635e9b535cd0173851f2;AcceptabilityJudgment;235;Correct;4881
a0872883e3c3635e9b535cd0173851f2;AcceptabilityJudgment;236;Correct;1768
a0872883e3c3635e9b535cd0173851f2;AcceptabilityJudgment;237;Correct;4067
a0872883e3c3635e9b535cd0173851f2;AcceptabilityJudgment;238;Correct;2546
a0872883e3c3635e9b535cd0173851f2;AcceptabilityJudgment;239;Correct;2450
a0872883e3c3635e9b535cd0173851f2;AcceptabilityJudgment;240;Correct;1814
a0872883e3c3635e9b535cd0173851f2;AcceptabilityJudgment;241;Correct;2812
a0872883e3c3635e9b535cd0173851f2;AcceptabilityJudgment;242;Correct;2158
a0872883e3c3635e9b535cd0173851f2;AcceptabilityJudgment;243;Correct;2203
a0872883e3c3635e9b535cd0173851f2;AcceptabilityJudgment;244;Correct;2347
a0872883e3c3635e9b535cd0173851f2;AcceptabilityJudgment;245;Correct;2094
a0872883e3c3635e9b535cd0173851f2;AcceptabilityJudgment;246;Correct;2295
a0872883e3c3635e9b535cd0173851f2;AcceptabilityJudgment;247;Correct;2253
a0872883e3c3635e9b535cd0173851f2;AcceptabilityJudgment;248;Correct;2031
a0872883e3c3635e9b535cd0173851f2;AcceptabilityJudgment;249;Wrong;2885
a0872883e3c3635e9b535cd0173851f2;AcceptabilityJudgment;250;Wrong;4204
a0872883e3c3635e9b535cd0173851f2;AcceptabilityJudgment;251;Wrong;2400
a0872883e3c3635e9b535cd0173851f2;AcceptabilityJudgment;252;Wrong;2348
a0872883e3c3635e9b535cd0173851f2;AcceptabilityJudgment;253;Wrong;2234
a0872883e3c3635e9b535cd0173851f2;AcceptabilityJudgment;254;Wrong;3910
a0872883e3c3635e9b535cd0173851f2;AcceptabilityJudgment;255;Wrong;1276
a0872883e3c3635e9b535cd0173851f2;AcceptabilityJudgment;256;Wrong;2252
a0872883e3c3635e9b535cd0173851f2;AcceptabilityJudgment;257;Wrong;1940
a0872883e3c3635e9b535cd0173851f2;AcceptabilityJudgment;258;Wrong;1280
a0872883e3c3635e9b535cd0173851f2;AcceptabilityJudgment;259;Wrong;2688
a0872883e3c3635e9b535cd0173851f2;AcceptabilityJudgment;260;Wrong;1016
a0872883e3c3635e9b535cd0173851f2;AcceptabilityJudgment;261;Wrong;2344
a0872883e3c3635e9b535cd0173851f2;AcceptabilityJudgment;262;Wrong;2236
a0872883e3c3635e9b535cd0173851f2;AcceptabilityJudgment;263;Wrong;3250
a0872883e3c3635e9b535cd0173851f2;AcceptabilityJudgment;264;Wrong;3598
a0872883e3c3635e9b535cd0173851f2;AcceptabilityJudgment;265;Wrong;2213
a0872883e3c3635e9b535cd0173851f2;AcceptabilityJudgment;266;Wrong;2278
a0872883e3c3635e9b535cd0173851f2;AcceptabilityJudgment;267;Wrong;2865
a0872883e3c3635e9b535cd0173851f2;AcceptabilityJudgment;268;Wrong;3212
a0872883e3c3635e9b535cd0173851f2;AcceptabilityJudgment;269;Wrong;2019
a0872883e3c3635e9b535cd0173851f2;AcceptabilityJudgment;270;Wrong;2314
a0872883e3c3635e9b535cd0173851f2;AcceptabilityJudgment;271;Wrong;2970
a0872883e3c3635e9b535cd0173851f2;AcceptabilityJudgment;272;Wrong;3186
a0872883e3c3635e9b535cd0173851f2;AcceptabilityJudgment;273;Wrong;2985
a0872883e3c3635e9b535cd0173851f2;AcceptabilityJudgment;274;Wrong;3721
a0872883e3c3635e9b535cd0173851f2;AcceptabilityJudgment;275;Wrong;2458
ac3d495977ee5b80cc3c0b49ea7db79a;Form;7;age;26;
ac3d495977ee5b80cc3c0b49ea7db79a;Form;7;country1;nicosia;
ac3d495977ee5b80cc3c0b49ea7db79a;Form;7;country2;florence;
ac3d495977ee5b80cc3c0b49ea7db79a;Form;7;education;PhD - ongoing;
ac3d495977ee5b80cc3c0b49ea7db79a;Form;7;handedness;right;
ac3d495977ee5b80cc3c0b49ea7db79a;Form;7;sex;male;
ac3d495977ee5b80cc3c0b49ea7db79a;AcceptabilityJudgment;84;Correct;3200
ac3d495977ee5b80cc3c0b49ea7db79a;AcceptabilityJudgment;85;Correct;7573
ac3d495977ee5b80cc3c0b49ea7db79a;AcceptabilityJudgment;86;Correct;2341
ac3d495977ee5b80cc3c0b49ea7db79a;AcceptabilityJudgment;87;Wrong;7038
ac3d495977ee5b80cc3c0b49ea7db79a;AcceptabilityJudgment;88;Correct;3241
ac3d495977ee5b80cc3c0b49ea7db79a;AcceptabilityJudgment;89;Neither correct nor wrong;3110
ac3d495977ee5b80cc3c0b49ea7db79a;AcceptabilityJudgment;90;Correct;6516
ac3d495977ee5b80cc3c0b49ea7db79a;AcceptabilityJudgment;91;Correct;4309
ac3d495977ee5b80cc3c0b49ea7db79a;AcceptabilityJudgment;92;Neither correct nor wrong;4339
ac3d495977ee5b80cc3c0b49ea7db79a;AcceptabilityJudgment;93;Correct;3663
ac3d495977ee5b80cc3c0b49ea7db79a;AcceptabilityJudgment;94;Correct;4514
ac3d495977ee5b80cc3c0b49ea7db79a;AcceptabilityJudgment;95;Correct;3074
ac3d495977ee5b80cc3c0b49ea7db79a;AcceptabilityJudgment;96;Correct;3600
ac3d495977ee5b80cc3c0b49ea7db79a;AcceptabilityJudgment;97;Correct;4922
ac3d495977ee5b80cc3c0b49ea7db79a;AcceptabilityJudgment;98;Correct;4465
ac3d495977ee5b80cc3c0b49ea7db79a;AcceptabilityJudgment;99;Correct;2653
ac3d495977ee5b80cc3c0b49ea7db79a;AcceptabilityJudgment;100;Neither correct nor wrong;5452
ac3d495977ee5b80cc3c0b49ea7db79a;AcceptabilityJudgment;101;Correct;4556
ac3d495977ee5b80cc3c0b49ea7db79a;AcceptabilityJudgment;102;Correct;4682
ac3d495977ee5b80cc3c0b49ea7db79a;AcceptabilityJudgment;103;Correct;3253
ac3d495977ee5b80cc3c0b49ea7db79a;AcceptabilityJudgment;104;Correct;4701
ac3d495977ee5b80cc3c0b49ea7db79a;AcceptabilityJudgment;105;Correct;3287
ac3d495977ee5b80cc3c0b49ea7db79a;AcceptabilityJudgment;106;Correct;2723
ac3d495977ee5b80cc3c0b49ea7db79a;AcceptabilityJudgment;107;Correct;3869
ac3d495977ee5b80cc3c0b49ea7db79a;AcceptabilityJudgment;108;Correct;2259
ac3d495977ee5b80cc3c0b49ea7db79a;AcceptabilityJudgment;109;Correct;4177
ac3d495977ee5b80cc3c0b49ea7db79a;AcceptabilityJudgment;110;Correct;2124
ac3d495977ee5b80cc3c0b49ea7db79a;AcceptabilityJudgment;111;Wrong;2325
ac3d495977ee5b80cc3c0b49ea7db79a;AcceptabilityJudgment;112;Wrong;2304
ac3d495977ee5b80cc3c0b49ea7db79a;AcceptabilityJudgment;113;Wrong;2222
ac3d495977ee5b80cc3c0b49ea7db79a;AcceptabilityJudgment;114;Wrong;1093
ac3d495977ee5b80cc3c0b49ea7db79a;AcceptabilityJudgment;115;Wrong;4215
ac3d495977ee5b80cc3c0b49ea7db79a;AcceptabilityJudgment;116;Wrong;2847
ac3d495977ee5b80cc3c0b49ea7db79a;AcceptabilityJudgment;117;Wrong;2224
ac3d495977ee5b80cc3c0b49ea7db79a;AcceptabilityJudgment;118;Wrong;3169
ac3d495977ee5b80cc3c0b49ea7db79a;AcceptabilityJudgment;119;Wrong;3204
ac3d495977ee5b80cc3c0b49ea7db79a;AcceptabilityJudgment;120;Wrong;1554
ac3d495977ee5b80cc3c0b49ea7db79a;AcceptabilityJudgment;121;Wrong;2437
ac3d495977ee5b80cc3c0b49ea7db79a;AcceptabilityJudgment;122;Wrong;1393
ac3d495977ee5b80cc3c0b49ea7db79a;AcceptabilityJudgment;123;Wrong;2106
ac3d495977ee5b80cc3c0b49ea7db79a;AcceptabilityJudgment;124;Wrong;3643
ac3d495977ee5b80cc3c0b49ea7db79a;AcceptabilityJudgment;125;Wrong;2207
ac3d495977ee5b80cc3c0b49ea7db79a;AcceptabilityJudgment;126;Wrong;3561
ac3d495977ee5b80cc3c0b49ea7db79a;AcceptabilityJudgment;127;Wrong;3730
ac3d495977ee5b80cc3c0b49ea7db79a;AcceptabilityJudgment;128;Wrong;2801
ac3d495977ee5b80cc3c0b49ea7db79a;AcceptabilityJudgment;129;Wrong;2867
ac3d495977ee5b80cc3c0b49ea7db79a;AcceptabilityJudgment;130;Wrong;3040
ac3d495977ee5b80cc3c0b49ea7db79a;AcceptabilityJudgment;131;Wrong;4065
ac3d495977ee5b80cc3c0b49ea7db79a;AcceptabilityJudgment;132;Wrong;1975
ac3d495977ee5b80cc3c0b49ea7db79a;AcceptabilityJudgment;133;Wrong;2771
ac3d495977ee5b80cc3c0b49ea7db79a;AcceptabilityJudgment;134;Wrong;2586
ac3d495977ee5b80cc3c0b49ea7db79a;AcceptabilityJudgment;135;Wrong;1922
ac3d495977ee5b80cc3c0b49ea7db79a;AcceptabilityJudgment;136;Correct;4193
ac3d495977ee5b80cc3c0b49ea7db79a;AcceptabilityJudgment;137;Wrong;3581
ac3d495977ee5b80cc3c0b49ea7db79a;AcceptabilityJudgment;222;Correct;2760
ac3d495977ee5b80cc3c0b49ea7db79a;AcceptabilityJudgment;223;Correct;2476
ac3d495977ee5b80cc3c0b49ea7db79a;AcceptabilityJudgment;224;Correct;4068
ac3d495977ee5b80cc3c0b49ea7db79a;AcceptabilityJudgment;225;Wrong;9526
ac3d495977ee5b80cc3c0b49ea7db79a;AcceptabilityJudgment;226;Wrong;10159
ac3d495977ee5b80cc3c0b49ea7db79a;AcceptabilityJudgment;227;Neither correct nor wrong;4300
ac3d495977ee5b80cc3c0b49ea7db79a;AcceptabilityJudgment;228;Correct;1483
ac3d495977ee5b80cc3c0b49ea7db79a;AcceptabilityJudgment;229;Correct;9729
ac3d495977ee5b80cc3c0b49ea7db79a;AcceptabilityJudgment;230;Correct;2458
ac3d495977ee5b80cc3c0b49ea7db79a;AcceptabilityJudgment;231;Correct;4177
ac3d495977ee5b80cc3c0b49ea7db79a;AcceptabilityJudgment;232;Correct;2820
ac3d495977ee5b80cc3c0b49ea7db79a;AcceptabilityJudgment;233;Correct;2974
ac3d495977ee5b80cc3c0b49ea7db79a;AcceptabilityJudgment;234;Correct;3983
ac3d495977ee5b80cc3c0b49ea7db79a;AcceptabilityJudgment;235;Correct;2995
ac3d495977ee5b80cc3c0b49ea7db79a;AcceptabilityJudgment;236;Correct;3861
ac3d495977ee5b80cc3c0b49ea7db79a;AcceptabilityJudgment;237;Correct;2996
ac3d495977ee5b80cc3c0b49ea7db79a;AcceptabilityJudgment;238;Neither correct nor wrong;4340
ac3d495977ee5b80cc3c0b49ea7db79a;AcceptabilityJudgment;239;Correct;6225
ac3d495977ee5b80cc3c0b49ea7db79a;AcceptabilityJudgment;240;Correct;2231
ac3d495977ee5b80cc3c0b49ea7db79a;AcceptabilityJudgment;241;Correct;2508
ac3d495977ee5b80cc3c0b49ea7db79a;AcceptabilityJudgment;242;Correct;2660
ac3d495977ee5b80cc3c0b49ea7db79a;AcceptabilityJudgment;243;Correct;2089
ac3d495977ee5b80cc3c0b49ea7db79a;AcceptabilityJudgment;244;Correct;3781
ac3d495977ee5b80cc3c0b49ea7db79a;AcceptabilityJudgment;245;Correct;3408
ac3d495977ee5b80cc3c0b49ea7db79a;AcceptabilityJudgment;246;Correct;2166
ac3d495977ee5b80cc3c0b49ea7db79a;AcceptabilityJudgment;247;Correct;3956
ac3d495977ee5b80cc3c0b49ea7db79a;AcceptabilityJudgment;248;Correct;6169
ac3d495977ee5b80cc3c0b49ea7db79a;AcceptabilityJudgment;249;Wrong;1779
ac3d495977ee5b80cc3c0b49ea7db79a;AcceptabilityJudgment;250;Wrong;2974
ac3d495977ee5b80cc3c0b49ea7db79a;AcceptabilityJudgment;251;Wrong;2600
ac3d495977ee5b80cc3c0b49ea7db79a;AcceptabilityJudgment;252;Correct;987
ac3d495977ee5b80cc3c0b49ea7db79a;AcceptabilityJudgment;253;Wrong;2262
ac3d495977ee5b80cc3c0b49ea7db79a;AcceptabilityJudgment;254;Wrong;2904
ac3d495977ee5b80cc3c0b49ea7db79a;AcceptabilityJudgment;255;Wrong;1949
ac3d495977ee5b80cc3c0b49ea7db79a;AcceptabilityJudgment;256;Wrong;1252
ac3d495977ee5b80cc3c0b49ea7db79a;AcceptabilityJudgment;257;Wrong;2550
ac3d495977ee5b80cc3c0b49ea7db79a;AcceptabilityJudgment;258;Wrong;1382
ac3d495977ee5b80cc3c0b49ea7db79a;AcceptabilityJudgment;259;Wrong;4108
ac3d495977ee5b80cc3c0b49ea7db79a;AcceptabilityJudgment;260;Wrong;1836
ac3d495977ee5b80cc3c0b49ea7db79a;AcceptabilityJudgment;261;Wrong;2174
ac3d495977ee5b80cc3c0b49ea7db79a;AcceptabilityJudgment;262;Wrong;2388
ac3d495977ee5b80cc3c0b49ea7db79a;AcceptabilityJudgment;263;Wrong;3041
ac3d495977ee5b80cc3c0b49ea7db79a;AcceptabilityJudgment;264;Wrong;6793
ac3d495977ee5b80cc3c0b49ea7db79a;AcceptabilityJudgment;265;Wrong;2404
ac3d495977ee5b80cc3c0b49ea7db79a;AcceptabilityJudgment;266;Wrong;2807
ac3d495977ee5b80cc3c0b49ea7db79a;AcceptabilityJudgment;267;Wrong;2218
ac3d495977ee5b80cc3c0b49ea7db79a;AcceptabilityJudgment;268;Wrong;2639
ac3d495977ee5b80cc3c0b49ea7db79a;AcceptabilityJudgment;269;Wrong;2421
ac3d495977ee5b80cc3c0b49ea7db79a;AcceptabilityJudgment;270;Wrong;3283
ac3d495977ee5b80cc3c0b49ea7db79a;AcceptabilityJudgment;271;Wrong;1903
ac3d495977ee5b80cc3c0b49ea7db79a;AcceptabilityJudgment;272;Wrong;3060
ac3d495977ee5b80cc3c0b49ea7db79a;AcceptabilityJudgment;273;Wrong;2355
ac3d495977ee5b80cc3c0b49ea7db79a;AcceptabilityJudgment;274;Wrong;2753
ac3d495977ee5b80cc3c0b49ea7db79a;AcceptabilityJudgment;275;Wrong;2351
ad58d2a1137448df8a86f151736ff336;Form;7;age;40;
ad58d2a1137448df8a86f151736ff336;Form;7;country1;Λευκωσία;
ad58d2a1137448df8a86f151736ff336;Form;7;country2;Λευκωσία;
ad58d2a1137448df8a86f151736ff336;Form;7;education;πτυχίο πανεπιστημίου;
ad58d2a1137448df8a86f151736ff336;Form;7;handedness;right;
ad58d2a1137448df8a86f151736ff336;Form;7;sex;female;
ad58d2a1137448df8a86f151736ff336;AcceptabilityJudgment;84;Correct;1915
ad58d2a1137448df8a86f151736ff336;AcceptabilityJudgment;85;Correct;1873
ad58d2a1137448df8a86f151736ff336;AcceptabilityJudgment;86;Correct;1764
ad58d2a1137448df8a86f151736ff336;AcceptabilityJudgment;87;Correct;1073
ad58d2a1137448df8a86f151736ff336;AcceptabilityJudgment;88;Correct;1387
ad58d2a1137448df8a86f151736ff336;AcceptabilityJudgment;89;Correct;2030
ad58d2a1137448df8a86f151736ff336;AcceptabilityJudgment;90;Correct;1092
ad58d2a1137448df8a86f151736ff336;AcceptabilityJudgment;91;Correct;2294
ad58d2a1137448df8a86f151736ff336;AcceptabilityJudgment;92;Correct;1305
ad58d2a1137448df8a86f151736ff336;AcceptabilityJudgment;93;Correct;2486
ad58d2a1137448df8a86f151736ff336;AcceptabilityJudgment;94;Correct;2871
ad58d2a1137448df8a86f151736ff336;AcceptabilityJudgment;95;Correct;1484
ad58d2a1137448df8a86f151736ff336;AcceptabilityJudgment;96;Correct;1213
ad58d2a1137448df8a86f151736ff336;AcceptabilityJudgment;97;Correct;1515
ad58d2a1137448df8a86f151736ff336;AcceptabilityJudgment;98;Correct;1910
ad58d2a1137448df8a86f151736ff336;AcceptabilityJudgment;99;Correct;993
ad58d2a1137448df8a86f151736ff336;AcceptabilityJudgment;100;Correct;999
ad58d2a1137448df8a86f151736ff336;AcceptabilityJudgment;101;Correct;1874
ad58d2a1137448df8a86f151736ff336;AcceptabilityJudgment;102;Correct;3176
ad58d2a1137448df8a86f151736ff336;AcceptabilityJudgment;103;Correct;1763
ad58d2a1137448df8a86f151736ff336;AcceptabilityJudgment;104;Correct;1886
ad58d2a1137448df8a86f151736ff336;AcceptabilityJudgment;105;Correct;3224
ad58d2a1137448df8a86f151736ff336;AcceptabilityJudgment;106;Correct;2737
ad58d2a1137448df8a86f151736ff336;AcceptabilityJudgment;107;Correct;1509
ad58d2a1137448df8a86f151736ff336;AcceptabilityJudgment;108;Correct;1417
ad58d2a1137448df8a86f151736ff336;AcceptabilityJudgment;109;Correct;1694
ad58d2a1137448df8a86f151736ff336;AcceptabilityJudgment;110;Correct;1627
ad58d2a1137448df8a86f151736ff336;AcceptabilityJudgment;111;Wrong;1555
ad58d2a1137448df8a86f151736ff336;AcceptabilityJudgment;112;Wrong;1369
ad58d2a1137448df8a86f151736ff336;AcceptabilityJudgment;113;Wrong;1518
ad58d2a1137448df8a86f151736ff336;AcceptabilityJudgment;114;Wrong;1151
ad58d2a1137448df8a86f151736ff336;AcceptabilityJudgment;115;Wrong;1273
ad58d2a1137448df8a86f151736ff336;AcceptabilityJudgment;116;Correct;1285
ad58d2a1137448df8a86f151736ff336;AcceptabilityJudgment;117;Wrong;1329
ad58d2a1137448df8a86f151736ff336;AcceptabilityJudgment;118;Wrong;1701
ad58d2a1137448df8a86f151736ff336;AcceptabilityJudgment;119;Wrong;1852
ad58d2a1137448df8a86f151736ff336;AcceptabilityJudgment;120;Wrong;1083
ad58d2a1137448df8a86f151736ff336;AcceptabilityJudgment;121;Wrong;2371
ad58d2a1137448df8a86f151736ff336;AcceptabilityJudgment;122;Wrong;1194
ad58d2a1137448df8a86f151736ff336;AcceptabilityJudgment;123;Wrong;2036
ad58d2a1137448df8a86f151736ff336;AcceptabilityJudgment;124;Wrong;1270
ad58d2a1137448df8a86f151736ff336;AcceptabilityJudgment;125;Wrong;2166
ad58d2a1137448df8a86f151736ff336;AcceptabilityJudgment;126;Wrong;2523
ad58d2a1137448df8a86f151736ff336;AcceptabilityJudgment;127;Correct;1574
ad58d2a1137448df8a86f151736ff336;AcceptabilityJudgment;128;Wrong;2884
ad58d2a1137448df8a86f151736ff336;AcceptabilityJudgment;129;Wrong;1792
ad58d2a1137448df8a86f151736ff336;AcceptabilityJudgment;130;Wrong;2008
ad58d2a1137448df8a86f151736ff336;AcceptabilityJudgment;131;Wrong;6098
ad58d2a1137448df8a86f151736ff336;AcceptabilityJudgment;132;Wrong;1457
ad58d2a1137448df8a86f151736ff336;AcceptabilityJudgment;133;Wrong;2491
ad58d2a1137448df8a86f151736ff336;AcceptabilityJudgment;134;Wrong;1717
ad58d2a1137448df8a86f151736ff336;AcceptabilityJudgment;135;Wrong;1471
ad58d2a1137448df8a86f151736ff336;AcceptabilityJudgment;136;Wrong;1508
ad58d2a1137448df8a86f151736ff336;AcceptabilityJudgment;137;Wrong;1634
ad58d2a1137448df8a86f151736ff336;AcceptabilityJudgment;222;Correct;3004
ad58d2a1137448df8a86f151736ff336;AcceptabilityJudgment;223;Correct;4059
ad58d2a1137448df8a86f151736ff336;AcceptabilityJudgment;224;Correct;2293
ad58d2a1137448df8a86f151736ff336;AcceptabilityJudgment;225;Correct;5086
ad58d2a1137448df8a86f151736ff336;AcceptabilityJudgment;226;Correct;5172
ad58d2a1137448df8a86f151736ff336;AcceptabilityJudgment;227;Correct;2573
ad58d2a1137448df8a86f151736ff336;AcceptabilityJudgment;228;Correct;2570
ad58d2a1137448df8a86f151736ff336;AcceptabilityJudgment;229;Correct;5310
ad58d2a1137448df8a86f151736ff336;AcceptabilityJudgment;230;Correct;3754
ad58d2a1137448df8a86f151736ff336;AcceptabilityJudgment;231;Correct;3651
ad58d2a1137448df8a86f151736ff336;AcceptabilityJudgment;232;Correct;2137
ad58d2a1137448df8a86f151736ff336;AcceptabilityJudgment;233;Correct;3282
ad58d2a1137448df8a86f151736ff336;AcceptabilityJudgment;234;Correct;2573
ad58d2a1137448df8a86f151736ff336;AcceptabilityJudgment;235;Correct;4156
ad58d2a1137448df8a86f151736ff336;AcceptabilityJudgment;236;Correct;1685
ad58d2a1137448df8a86f151736ff336;AcceptabilityJudgment;237;Correct;2313
ad58d2a1137448df8a86f151736ff336;AcceptabilityJudgment;238;Correct;4485
ad58d2a1137448df8a86f151736ff336;AcceptabilityJudgment;239;Correct;2076
ad58d2a1137448df8a86f151736ff336;AcceptabilityJudgment;240;Correct;2819
ad58d2a1137448df8a86f151736ff336;AcceptabilityJudgment;241;Correct;1947
ad58d2a1137448df8a86f151736ff336;AcceptabilityJudgment;242;Correct;2356
ad58d2a1137448df8a86f151736ff336;AcceptabilityJudgment;243;Correct;1588
ad58d2a1137448df8a86f151736ff336;AcceptabilityJudgment;244;Correct;2121
ad58d2a1137448df8a86f151736ff336;AcceptabilityJudgment;245;Correct;2265
ad58d2a1137448df8a86f151736ff336;AcceptabilityJudgment;246;Correct;1925
ad58d2a1137448df8a86f151736ff336;AcceptabilityJudgment;247;Correct;2327
ad58d2a1137448df8a86f151736ff336;AcceptabilityJudgment;248;Correct;2219
ad58d2a1137448df8a86f151736ff336;AcceptabilityJudgment;249;Wrong;1484
ad58d2a1137448df8a86f151736ff336;AcceptabilityJudgment;250;Wrong;1945
ad58d2a1137448df8a86f151736ff336;AcceptabilityJudgment;251;Wrong;2832
ad58d2a1137448df8a86f151736ff336;AcceptabilityJudgment;252;Wrong;1419
ad58d2a1137448df8a86f151736ff336;AcceptabilityJudgment;253;Wrong;1625
ad58d2a1137448df8a86f151736ff336;AcceptabilityJudgment;254;Wrong;2998
ad58d2a1137448df8a86f151736ff336;AcceptabilityJudgment;255;Wrong;3558
ad58d2a1137448df8a86f151736ff336;AcceptabilityJudgment;256;Wrong;1648
ad58d2a1137448df8a86f151736ff336;AcceptabilityJudgment;257;Wrong;1452
ad58d2a1137448df8a86f151736ff336;AcceptabilityJudgment;258;Wrong;1230
ad58d2a1137448df8a86f151736ff336;AcceptabilityJudgment;259;Wrong;2058
ad58d2a1137448df8a86f151736ff336;AcceptabilityJudgment;260;Wrong;1746
ad58d2a1137448df8a86f151736ff336;AcceptabilityJudgment;261;Wrong;1868
ad58d2a1137448df8a86f151736ff336;AcceptabilityJudgment;262;Wrong;1887
ad58d2a1137448df8a86f151736ff336;AcceptabilityJudgment;263;Wrong;1449
ad58d2a1137448df8a86f151736ff336;AcceptabilityJudgment;264;Wrong;2099
ad58d2a1137448df8a86f151736ff336;AcceptabilityJudgment;265;Wrong;2630
ad58d2a1137448df8a86f151736ff336;AcceptabilityJudgment;266;Wrong;1564
ad58d2a1137448df8a86f151736ff336;AcceptabilityJudgment;267;Wrong;1698
ad58d2a1137448df8a86f151736ff336;AcceptabilityJudgment;268;Wrong;1487
ad58d2a1137448df8a86f151736ff336;AcceptabilityJudgment;269;Wrong;1983
ad58d2a1137448df8a86f151736ff336;AcceptabilityJudgment;270;Wrong;2043
ad58d2a1137448df8a86f151736ff336;AcceptabilityJudgment;271;Wrong;3247
ad58d2a1137448df8a86f151736ff336;AcceptabilityJudgment;272;Wrong;1433
ad58d2a1137448df8a86f151736ff336;AcceptabilityJudgment;273;Wrong;3370
ad58d2a1137448df8a86f151736ff336;AcceptabilityJudgment;274;Wrong;2401
ad58d2a1137448df8a86f151736ff336;AcceptabilityJudgment;275;Wrong;3245
b948590b02bd69d4a3fc9629b1f6062a;Form;7;age;33;
b948590b02bd69d4a3fc9629b1f6062a;Form;7;country1;Λεμεσός;
b948590b02bd69d4a3fc9629b1f6062a;Form;7;country2;Λεμεσός;
b948590b02bd69d4a3fc9629b1f6062a;Form;7;education;Μεταπτυχιακό;
b948590b02bd69d4a3fc9629b1f6062a;Form;7;handedness;right;
b948590b02bd69d4a3fc9629b1f6062a;Form;7;sex;female;
b948590b02bd69d4a3fc9629b1f6062a;AcceptabilityJudgment;84;Correct;2112
b948590b02bd69d4a3fc9629b1f6062a;AcceptabilityJudgment;85;Correct;2878
b948590b02bd69d4a3fc9629b1f6062a;AcceptabilityJudgment;86;Correct;1566
b948590b02bd69d4a3fc9629b1f6062a;AcceptabilityJudgment;87;Correct;2916
b948590b02bd69d4a3fc9629b1f6062a;AcceptabilityJudgment;88;Correct;4142
b948590b02bd69d4a3fc9629b1f6062a;AcceptabilityJudgment;89;Correct;4360
b948590b02bd69d4a3fc9629b1f6062a;AcceptabilityJudgment;90;Correct;1668
b948590b02bd69d4a3fc9629b1f6062a;AcceptabilityJudgment;91;Correct;11882
b948590b02bd69d4a3fc9629b1f6062a;AcceptabilityJudgment;92;Correct;3220
b948590b02bd69d4a3fc9629b1f6062a;AcceptabilityJudgment;93;Correct;7304
b948590b02bd69d4a3fc9629b1f6062a;AcceptabilityJudgment;94;Correct;1998
b948590b02bd69d4a3fc9629b1f6062a;AcceptabilityJudgment;95;Correct;2906
b948590b02bd69d4a3fc9629b1f6062a;AcceptabilityJudgment;96;Correct;2118
b948590b02bd69d4a3fc9629b1f6062a;AcceptabilityJudgment;97;Correct;3492
b948590b02bd69d4a3fc9629b1f6062a;AcceptabilityJudgment;98;Correct;1608
b948590b02bd69d4a3fc9629b1f6062a;AcceptabilityJudgment;99;Correct;1686
b948590b02bd69d4a3fc9629b1f6062a;AcceptabilityJudgment;100;Correct;1854
b948590b02bd69d4a3fc9629b1f6062a;AcceptabilityJudgment;101;Correct;30574
b948590b02bd69d4a3fc9629b1f6062a;AcceptabilityJudgment;102;Correct;2168
b948590b02bd69d4a3fc9629b1f6062a;AcceptabilityJudgment;103;Correct;2362
b948590b02bd69d4a3fc9629b1f6062a;AcceptabilityJudgment;104;Correct;3356
b948590b02bd69d4a3fc9629b1f6062a;AcceptabilityJudgment;105;Neither correct nor wrong;3988
b948590b02bd69d4a3fc9629b1f6062a;AcceptabilityJudgment;106;Correct;1702
b948590b02bd69d4a3fc9629b1f6062a;AcceptabilityJudgment;107;Correct;2072
b948590b02bd69d4a3fc9629b1f6062a;AcceptabilityJudgment;108;Correct;1592
b948590b02bd69d4a3fc9629b1f6062a;AcceptabilityJudgment;109;Correct;3220
b948590b02bd69d4a3fc9629b1f6062a;AcceptabilityJudgment;110;Correct;3756
b948590b02bd69d4a3fc9629b1f6062a;AcceptabilityJudgment;111;Wrong;1970
b948590b02bd69d4a3fc9629b1f6062a;AcceptabilityJudgment;112;Wrong;1828
b948590b02bd69d4a3fc9629b1f6062a;AcceptabilityJudgment;113;Wrong;1408
b948590b02bd69d4a3fc9629b1f6062a;AcceptabilityJudgment;114;Wrong;1098
b948590b02bd69d4a3fc9629b1f6062a;AcceptabilityJudgment;115;Wrong;2032
b948590b02bd69d4a3fc9629b1f6062a;AcceptabilityJudgment;116;Wrong;3368
b948590b02bd69d4a3fc9629b1f6062a;AcceptabilityJudgment;117;Wrong;1390
b948590b02bd69d4a3fc9629b1f6062a;AcceptabilityJudgment;118;Wrong;1330
b948590b02bd69d4a3fc9629b1f6062a;AcceptabilityJudgment;119;Wrong;1040
b948590b02bd69d4a3fc9629b1f6062a;AcceptabilityJudgment;120;Wrong;6454
b948590b02bd69d4a3fc9629b1f6062a;AcceptabilityJudgment;121;Wrong;1176
b948590b02bd69d4a3fc9629b1f6062a;AcceptabilityJudgment;122;Wrong;3098
b948590b02bd69d4a3fc9629b1f6062a;AcceptabilityJudgment;123;Wrong;1610
b948590b02bd69d4a3fc9629b1f6062a;AcceptabilityJudgment;124;Wrong;1210
b948590b02bd69d4a3fc9629b1f6062a;AcceptabilityJudgment;125;Wrong;1446
b948590b02bd69d4a3fc9629b1f6062a;AcceptabilityJudgment;126;Wrong;13066
b948590b02bd69d4a3fc9629b1f6062a;AcceptabilityJudgment;127;Wrong;4608
b948590b02bd69d4a3fc9629b1f6062a;AcceptabilityJudgment;128;Wrong;2068
b948590b02bd69d4a3fc9629b1f6062a;AcceptabilityJudgment;129;Wrong;1830
b948590b02bd69d4a3fc9629b1f6062a;AcceptabilityJudgment;130;Wrong;3916
b948590b02bd69d4a3fc9629b1f6062a;AcceptabilityJudgment;131;Wrong;2190
b948590b02bd69d4a3fc9629b1f6062a;AcceptabilityJudgment;132;Wrong;902
b948590b02bd69d4a3fc9629b1f6062a;AcceptabilityJudgment;133;Wrong;1036
b948590b02bd69d4a3fc9629b1f6062a;AcceptabilityJudgment;134;Wrong;5936
b948590b02bd69d4a3fc9629b1f6062a;AcceptabilityJudgment;135;Wrong;4346
b948590b02bd69d4a3fc9629b1f6062a;AcceptabilityJudgment;136;Correct;1710
b948590b02bd69d4a3fc9629b1f6062a;AcceptabilityJudgment;137;Wrong;1924
b948590b02bd69d4a3fc9629b1f6062a;AcceptabilityJudgment;222;Correct;1672
b948590b02bd69d4a3fc9629b1f6062a;AcceptabilityJudgment;223;Correct;2172
b948590b02bd69d4a3fc9629b1f6062a;AcceptabilityJudgment;224;Correct;2974
b948590b02bd69d4a3fc9629b1f6062a;AcceptabilityJudgment;225;Wrong;5846
b948590b02bd69d4a3fc9629b1f6062a;AcceptabilityJudgment;226;Correct;2122
b948590b02bd69d4a3fc9629b1f6062a;AcceptabilityJudgment;227;Correct;3882
b948590b02bd69d4a3fc9629b1f6062a;AcceptabilityJudgment;228;Correct;4250
b948590b02bd69d4a3fc9629b1f6062a;AcceptabilityJudgment;229;Correct;2410
b948590b02bd69d4a3fc9629b1f6062a;AcceptabilityJudgment;230;Correct;6306
b948590b02bd69d4a3fc9629b1f6062a;AcceptabilityJudgment;231;Correct;2068
b948590b02bd69d4a3fc9629b1f6062a;AcceptabilityJudgment;232;Correct;9750
b948590b02bd69d4a3fc9629b1f6062a;AcceptabilityJudgment;233;Correct;4434
b948590b02bd69d4a3fc9629b1f6062a;AcceptabilityJudgment;234;Correct;28180
b948590b02bd69d4a3fc9629b1f6062a;AcceptabilityJudgment;235;Correct;1798
b948590b02bd69d4a3fc9629b1f6062a;AcceptabilityJudgment;236;Correct;1772
b948590b02bd69d4a3fc9629b1f6062a;AcceptabilityJudgment;237;Correct;10252
b948590b02bd69d4a3fc9629b1f6062a;AcceptabilityJudgment;238;Correct;4654
b948590b02bd69d4a3fc9629b1f6062a;AcceptabilityJudgment;239;Correct;2914
b948590b02bd69d4a3fc9629b1f6062a;AcceptabilityJudgment;240;Correct;2052
b948590b02bd69d4a3fc9629b1f6062a;AcceptabilityJudgment;241;Correct;2012
b948590b02bd69d4a3fc9629b1f6062a;AcceptabilityJudgment;242;Correct;18938
b948590b02bd69d4a3fc9629b1f6062a;AcceptabilityJudgment;243;Correct;2164
b948590b02bd69d4a3fc9629b1f6062a;AcceptabilityJudgment;244;Correct;2020
b948590b02bd69d4a3fc9629b1f6062a;AcceptabilityJudgment;245;Correct;3980
b948590b02bd69d4a3fc9629b1f6062a;AcceptabilityJudgment;246;Correct;2230
b948590b02bd69d4a3fc9629b1f6062a;AcceptabilityJudgment;247;Correct;2258
b948590b02bd69d4a3fc9629b1f6062a;AcceptabilityJudgment;248;Correct;37102
b948590b02bd69d4a3fc9629b1f6062a;AcceptabilityJudgment;249;Wrong;1612
b948590b02bd69d4a3fc9629b1f6062a;AcceptabilityJudgment;250;Wrong;2938
b948590b02bd69d4a3fc9629b1f6062a;AcceptabilityJudgment;251;Wrong;5386
b948590b02bd69d4a3fc9629b1f6062a;AcceptabilityJudgment;252;Neither correct nor wrong;1252
b948590b02bd69d4a3fc9629b1f6062a;AcceptabilityJudgment;253;Wrong;2388
b948590b02bd69d4a3fc9629b1f6062a;AcceptabilityJudgment;254;Correct;1888
b948590b02bd69d4a3fc9629b1f6062a;AcceptabilityJudgment;255;Wrong;7330
b948590b02bd69d4a3fc9629b1f6062a;AcceptabilityJudgment;256;Wrong;1262
b948590b02bd69d4a3fc9629b1f6062a;AcceptabilityJudgment;257;Neither correct nor wrong;2066
b948590b02bd69d4a3fc9629b1f6062a;AcceptabilityJudgment;258;Wrong;1874
b948590b02bd69d4a3fc9629b1f6062a;AcceptabilityJudgment;259;Wrong;2290
b948590b02bd69d4a3fc9629b1f6062a;AcceptabilityJudgment;260;Wrong;1706
b948590b02bd69d4a3fc9629b1f6062a;AcceptabilityJudgment;261;Wrong;2758
b948590b02bd69d4a3fc9629b1f6062a;AcceptabilityJudgment;262;Wrong;1954
b948590b02bd69d4a3fc9629b1f6062a;AcceptabilityJudgment;263;Wrong;3022
b948590b02bd69d4a3fc9629b1f6062a;AcceptabilityJudgment;264;Correct;4724
b948590b02bd69d4a3fc9629b1f6062a;AcceptabilityJudgment;265;Wrong;4734
b948590b02bd69d4a3fc9629b1f6062a;AcceptabilityJudgment;266;Wrong;6442
b948590b02bd69d4a3fc9629b1f6062a;AcceptabilityJudgment;267;Wrong;2792
b948590b02bd69d4a3fc9629b1f6062a;AcceptabilityJudgment;268;Wrong;2522
b948590b02bd69d4a3fc9629b1f6062a;AcceptabilityJudgment;269;Wrong;1384
b948590b02bd69d4a3fc9629b1f6062a;AcceptabilityJudgment;270;Wrong;2652
b948590b02bd69d4a3fc9629b1f6062a;AcceptabilityJudgment;271;Wrong;1332
b948590b02bd69d4a3fc9629b1f6062a;AcceptabilityJudgment;272;Wrong;23414
b948590b02bd69d4a3fc9629b1f6062a;AcceptabilityJudgment;273;Wrong;1910
b948590b02bd69d4a3fc9629b1f6062a;AcceptabilityJudgment;274;Correct;2206
b948590b02bd69d4a3fc9629b1f6062a;AcceptabilityJudgment;275;Wrong;11006
e7fd8db672dc8cef14d83739e2af6ea6;Form;7;age;28;
e7fd8db672dc8cef14d83739e2af6ea6;Form;7;country1;Λευκωσία;
e7fd8db672dc8cef14d83739e2af6ea6;Form;7;country2;Λευκωσία;
e7fd8db672dc8cef14d83739e2af6ea6;Form;7;education;Μεταπτυχιακό;
e7fd8db672dc8cef14d83739e2af6ea6;Form;7;handedness;right;
e7fd8db672dc8cef14d83739e2af6ea6;Form;7;sex;female;
e7fd8db672dc8cef14d83739e2af6ea6;AcceptabilityJudgment;84;Correct;1443
e7fd8db672dc8cef14d83739e2af6ea6;AcceptabilityJudgment;85;Correct;1274
e7fd8db672dc8cef14d83739e2af6ea6;AcceptabilityJudgment;86;Correct;1083
e7fd8db672dc8cef14d83739e2af6ea6;AcceptabilityJudgment;87;Correct;2153
e7fd8db672dc8cef14d83739e2af6ea6;AcceptabilityJudgment;88;Correct;2215
e7fd8db672dc8cef14d83739e2af6ea6;AcceptabilityJudgment;89;Correct;1580
e7fd8db672dc8cef14d83739e2af6ea6;AcceptabilityJudgment;90;Correct;1028
e7fd8db672dc8cef14d83739e2af6ea6;AcceptabilityJudgment;91;Correct;2342
e7fd8db672dc8cef14d83739e2af6ea6;AcceptabilityJudgment;92;Correct;1785
e7fd8db672dc8cef14d83739e2af6ea6;AcceptabilityJudgment;93;Correct;1791
e7fd8db672dc8cef14d83739e2af6ea6;AcceptabilityJudgment;94;Correct;2592
e7fd8db672dc8cef14d83739e2af6ea6;AcceptabilityJudgment;95;Correct;1086
e7fd8db672dc8cef14d83739e2af6ea6;AcceptabilityJudgment;96;Correct;1026
e7fd8db672dc8cef14d83739e2af6ea6;AcceptabilityJudgment;97;Correct;1621
e7fd8db672dc8cef14d83739e2af6ea6;AcceptabilityJudgment;98;Correct;1264
e7fd8db672dc8cef14d83739e2af6ea6;AcceptabilityJudgment;99;Correct;958
e7fd8db672dc8cef14d83739e2af6ea6;AcceptabilityJudgment;100;Correct;3043
e7fd8db672dc8cef14d83739e2af6ea6;AcceptabilityJudgment;101;Correct;2670
e7fd8db672dc8cef14d83739e2af6ea6;AcceptabilityJudgment;102;Correct;1806
e7fd8db672dc8cef14d83739e2af6ea6;AcceptabilityJudgment;103;Correct;799
e7fd8db672dc8cef14d83739e2af6ea6;AcceptabilityJudgment;104;Correct;1459
e7fd8db672dc8cef14d83739e2af6ea6;AcceptabilityJudgment;105;Correct;1202
e7fd8db672dc8cef14d83739e2af6ea6;AcceptabilityJudgment;106;Correct;1257
e7fd8db672dc8cef14d83739e2af6ea6;AcceptabilityJudgment;107;Correct;1851
e7fd8db672dc8cef14d83739e2af6ea6;AcceptabilityJudgment;108;Correct;1136
e7fd8db672dc8cef14d83739e2af6ea6;AcceptabilityJudgment;109;Correct;1125
e7fd8db672dc8cef14d83739e2af6ea6;AcceptabilityJudgment;110;Correct;1037
e7fd8db672dc8cef14d83739e2af6ea6;AcceptabilityJudgment;111;Wrong;2240
e7fd8db672dc8cef14d83739e2af6ea6;AcceptabilityJudgment;112;Wrong;939
e7fd8db672dc8cef14d83739e2af6ea6;AcceptabilityJudgment;113;Wrong;2403
e7fd8db672dc8cef14d83739e2af6ea6;AcceptabilityJudgment;114;Wrong;1098
e7fd8db672dc8cef14d83739e2af6ea6;AcceptabilityJudgment;115;Wrong;1163
e7fd8db672dc8cef14d83739e2af6ea6;AcceptabilityJudgment;116;Wrong;1261
e7fd8db672dc8cef14d83739e2af6ea6;AcceptabilityJudgment;117;Wrong;1794
e7fd8db672dc8cef14d83739e2af6ea6;AcceptabilityJudgment;118;Wrong;941
e7fd8db672dc8cef14d83739e2af6ea6;AcceptabilityJudgment;119;Wrong;1244
e7fd8db672dc8cef14d83739e2af6ea6;AcceptabilityJudgment;120;Wrong;1323
e7fd8db672dc8cef14d83739e2af6ea6;AcceptabilityJudgment;121;Wrong;1469
e7fd8db672dc8cef14d83739e2af6ea6;AcceptabilityJudgment;122;Wrong;808
e7fd8db672dc8cef14d83739e2af6ea6;AcceptabilityJudgment;123;Wrong;1629
e7fd8db672dc8cef14d83739e2af6ea6;AcceptabilityJudgment;124;Wrong;1666
e7fd8db672dc8cef14d83739e2af6ea6;AcceptabilityJudgment;125;Wrong;4643
e7fd8db672dc8cef14d83739e2af6ea6;AcceptabilityJudgment;126;Wrong;1820
e7fd8db672dc8cef14d83739e2af6ea6;AcceptabilityJudgment;127;Wrong;1266
e7fd8db672dc8cef14d83739e2af6ea6;AcceptabilityJudgment;128;Wrong;1549
e7fd8db672dc8cef14d83739e2af6ea6;AcceptabilityJudgment;129;Wrong;1323
e7fd8db672dc8cef14d83739e2af6ea6;AcceptabilityJudgment;130;Wrong;1353
e7fd8db672dc8cef14d83739e2af6ea6;AcceptabilityJudgment;131;Wrong;1834
e7fd8db672dc8cef14d83739e2af6ea6;AcceptabilityJudgment;132;Wrong;961
e7fd8db672dc8cef14d83739e2af6ea6;AcceptabilityJudgment;133;Wrong;1947
e7fd8db672dc8cef14d83739e2af6ea6;AcceptabilityJudgment;134;Wrong;1691
e7fd8db672dc8cef14d83739e2af6ea6;AcceptabilityJudgment;135;Wrong;1460
e7fd8db672dc8cef14d83739e2af6ea6;AcceptabilityJudgment;136;Wrong;2130
e7fd8db672dc8cef14d83739e2af6ea6;AcceptabilityJudgment;137;Wrong;926
e7fd8db672dc8cef14d83739e2af6ea6;AcceptabilityJudgment;222;Correct;4609
e7fd8db672dc8cef14d83739e2af6ea6;AcceptabilityJudgment;223;Correct;3131
e7fd8db672dc8cef14d83739e2af6ea6;AcceptabilityJudgment;224;Correct;1645
e7fd8db672dc8cef14d83739e2af6ea6;AcceptabilityJudgment;225;Correct;1949
e7fd8db672dc8cef14d83739e2af6ea6;AcceptabilityJudgment;226;Correct;2640
e7fd8db672dc8cef14d83739e2af6ea6;AcceptabilityJudgment;227;Correct;3082
e7fd8db672dc8cef14d83739e2af6ea6;AcceptabilityJudgment;228;Correct;3202
e7fd8db672dc8cef14d83739e2af6ea6;AcceptabilityJudgment;229;Correct;2818
e7fd8db672dc8cef14d83739e2af6ea6;AcceptabilityJudgment;230;Correct;1451
e7fd8db672dc8cef14d83739e2af6ea6;AcceptabilityJudgment;231;Correct;2333
e7fd8db672dc8cef14d83739e2af6ea6;AcceptabilityJudgment;232;Correct;3431
e7fd8db672dc8cef14d83739e2af6ea6;AcceptabilityJudgment;233;Correct;3124
e7fd8db672dc8cef14d83739e2af6ea6;AcceptabilityJudgment;234;Correct;2694
e7fd8db672dc8cef14d83739e2af6ea6;AcceptabilityJudgment;235;Correct;2104
e7fd8db672dc8cef14d83739e2af6ea6;AcceptabilityJudgment;236;Correct;1492
e7fd8db672dc8cef14d83739e2af6ea6;AcceptabilityJudgment;237;Correct;6606
e7fd8db672dc8cef14d83739e2af6ea6;AcceptabilityJudgment;238;Correct;2623
e7fd8db672dc8cef14d83739e2af6ea6;AcceptabilityJudgment;239;Correct;2440
e7fd8db672dc8cef14d83739e2af6ea6;AcceptabilityJudgment;240;Correct;3796
e7fd8db672dc8cef14d83739e2af6ea6;AcceptabilityJudgment;241;Correct;1891
e7fd8db672dc8cef14d83739e2af6ea6;AcceptabilityJudgment;242;Correct;3355
e7fd8db672dc8cef14d83739e2af6ea6;AcceptabilityJudgment;243;Correct;2605
e7fd8db672dc8cef14d83739e2af6ea6;AcceptabilityJudgment;244;Correct;1843
e7fd8db672dc8cef14d83739e2af6ea6;AcceptabilityJudgment;245;Correct;2357
e7fd8db672dc8cef14d83739e2af6ea6;AcceptabilityJudgment;246;Correct;2641
e7fd8db672dc8cef14d83739e2af6ea6;AcceptabilityJudgment;247;Correct;4291
e7fd8db672dc8cef14d83739e2af6ea6;AcceptabilityJudgment;248;Correct;1861
e7fd8db672dc8cef14d83739e2af6ea6;AcceptabilityJudgment;249;Wrong;2647
e7fd8db672dc8cef14d83739e2af6ea6;AcceptabilityJudgment;250;Wrong;2218
e7fd8db672dc8cef14d83739e2af6ea6;AcceptabilityJudgment;251;Wrong;7793
e7fd8db672dc8cef14d83739e2af6ea6;AcceptabilityJudgment;252;Wrong;1116
e7fd8db672dc8cef14d83739e2af6ea6;AcceptabilityJudgment;253;Wrong;2146
e7fd8db672dc8cef14d83739e2af6ea6;AcceptabilityJudgment;254;Wrong;2270
e7fd8db672dc8cef14d83739e2af6ea6;AcceptabilityJudgment;255;Wrong;2117
e7fd8db672dc8cef14d83739e2af6ea6;AcceptabilityJudgment;256;Wrong;1922
e7fd8db672dc8cef14d83739e2af6ea6;AcceptabilityJudgment;257;Wrong;1232
e7fd8db672dc8cef14d83739e2af6ea6;AcceptabilityJudgment;258;Wrong;3396
e7fd8db672dc8cef14d83739e2af6ea6;AcceptabilityJudgment;259;Wrong;3395
e7fd8db672dc8cef14d83739e2af6ea6;AcceptabilityJudgment;260;Wrong;1997
e7fd8db672dc8cef14d83739e2af6ea6;AcceptabilityJudgment;261;Wrong;2092
e7fd8db672dc8cef14d83739e2af6ea6;AcceptabilityJudgment;262;Wrong;2836
e7fd8db672dc8cef14d83739e2af6ea6;AcceptabilityJudgment;263;Wrong;3350
e7fd8db672dc8cef14d83739e2af6ea6;AcceptabilityJudgment;264;Wrong;3011
e7fd8db672dc8cef14d83739e2af6ea6;AcceptabilityJudgment;265;Wrong;2792
e7fd8db672dc8cef14d83739e2af6ea6;AcceptabilityJudgment;266;Wrong;2565
e7fd8db672dc8cef14d83739e2af6ea6;AcceptabilityJudgment;267;Wrong;2020
e7fd8db672dc8cef14d83739e2af6ea6;AcceptabilityJudgment;268;Wrong;2962
e7fd8db672dc8cef14d83739e2af6ea6;AcceptabilityJudgment;269;Wrong;1849
e7fd8db672dc8cef14d83739e2af6ea6;AcceptabilityJudgment;270;Wrong;2348
e7fd8db672dc8cef14d83739e2af6ea6;AcceptabilityJudgment;271;Wrong;2102
e7fd8db672dc8cef14d83739e2af6ea6;AcceptabilityJudgment;272;Wrong;3423
e7fd8db672dc8cef14d83739e2af6ea6;AcceptabilityJudgment;273;Wrong;2147
e7fd8db672dc8cef14d83739e2af6ea6;AcceptabilityJudgment;274;Wrong;1698
e7fd8db672dc8cef14d83739e2af6ea6;AcceptabilityJudgment;275;Wrong;1159
ec041d028e48446856761f8d472c56e2;Form;7;age;35;
ec041d028e48446856761f8d472c56e2;Form;7;country1;Λευκωσία;
ec041d028e48446856761f8d472c56e2;Form;7;country2;Λευκωσία;
ec041d028e48446856761f8d472c56e2;Form;7;education;Μεταπτυχιακό;
ec041d028e48446856761f8d472c56e2;Form;7;handedness;right;
ec041d028e48446856761f8d472c56e2;Form;7;sex;male;
ec041d028e48446856761f8d472c56e2;AcceptabilityJudgment;84;Correct;1667
ec041d028e48446856761f8d472c56e2;AcceptabilityJudgment;85;Correct;2440
ec041d028e48446856761f8d472c56e2;AcceptabilityJudgment;86;Correct;993
ec041d028e48446856761f8d472c56e2;AcceptabilityJudgment;87;Correct;1761
ec041d028e48446856761f8d472c56e2;AcceptabilityJudgment;88;Correct;1096
ec041d028e48446856761f8d472c56e2;AcceptabilityJudgment;89;Correct;1145
ec041d028e48446856761f8d472c56e2;AcceptabilityJudgment;90;Correct;1291
ec041d028e48446856761f8d472c56e2;AcceptabilityJudgment;91;Correct;1692
ec041d028e48446856761f8d472c56e2;AcceptabilityJudgment;92;Correct;1478
ec041d028e48446856761f8d472c56e2;AcceptabilityJudgment;93;Correct;3691
ec041d028e48446856761f8d472c56e2;AcceptabilityJudgment;94;Correct;1027
ec041d028e48446856761f8d472c56e2;AcceptabilityJudgment;95;Correct;3826
ec041d028e48446856761f8d472c56e2;AcceptabilityJudgment;96;Correct;1643
ec041d028e48446856761f8d472c56e2;AcceptabilityJudgment;97;Correct;1552
ec041d028e48446856761f8d472c56e2;AcceptabilityJudgment;98;Correct;1643
ec041d028e48446856761f8d472c56e2;AcceptabilityJudgment;99;Correct;1106
ec041d028e48446856761f8d472c56e2;AcceptabilityJudgment;100;Correct;1230
ec041d028e48446856761f8d472c56e2;AcceptabilityJudgment;101;Wrong;2759
ec041d028e48446856761f8d472c56e2;AcceptabilityJudgment;102;Correct;1654
ec041d028e48446856761f8d472c56e2;AcceptabilityJudgment;103;Correct;1073
ec041d028e48446856761f8d472c56e2;AcceptabilityJudgment;104;Correct;1301
ec041d028e48446856761f8d472c56e2;AcceptabilityJudgment;105;Correct;1240
ec041d028e48446856761f8d472c56e2;AcceptabilityJudgment;106;Correct;1230
ec041d028e48446856761f8d472c56e2;AcceptabilityJudgment;107;Correct;2264
ec041d028e48446856761f8d472c56e2;AcceptabilityJudgment;108;Correct;1735
ec041d028e48446856761f8d472c56e2;AcceptabilityJudgment;109;Correct;1180
ec041d028e48446856761f8d472c56e2;AcceptabilityJudgment;110;Correct;1198
ec041d028e48446856761f8d472c56e2;AcceptabilityJudgment;111;Wrong;1216
ec041d028e48446856761f8d472c56e2;AcceptabilityJudgment;112;Wrong;1604
ec041d028e48446856761f8d472c56e2;AcceptabilityJudgment;113;Wrong;1974
ec041d028e48446856761f8d472c56e2;AcceptabilityJudgment;114;Wrong;1213
ec041d028e48446856761f8d472c56e2;AcceptabilityJudgment;115;Wrong;1068
ec041d028e48446856761f8d472c56e2;AcceptabilityJudgment;116;Wrong;1541
ec041d028e48446856761f8d472c56e2;AcceptabilityJudgment;117;Wrong;1379
ec041d028e48446856761f8d472c56e2;AcceptabilityJudgment;118;Wrong;3675
ec041d028e48446856761f8d472c56e2;AcceptabilityJudgment;119;Wrong;1821
ec041d028e48446856761f8d472c56e2;AcceptabilityJudgment;120;Wrong;1282
ec041d028e48446856761f8d472c56e2;AcceptabilityJudgment;121;Wrong;2230
ec041d028e48446856761f8d472c56e2;AcceptabilityJudgment;122;Wrong;1019
ec041d028e48446856761f8d472c56e2;AcceptabilityJudgment;123;Wrong;1234
ec041d028e48446856761f8d472c56e2;AcceptabilityJudgment;124;Wrong;1115
ec041d028e48446856761f8d472c56e2;AcceptabilityJudgment;125;Wrong;1767
ec041d028e48446856761f8d472c56e2;AcceptabilityJudgment;126;Wrong;3388
ec041d028e48446856761f8d472c56e2;AcceptabilityJudgment;127;Wrong;1614
ec041d028e48446856761f8d472c56e2;AcceptabilityJudgment;128;Wrong;1923
ec041d028e48446856761f8d472c56e2;AcceptabilityJudgment;129;Wrong;1703
ec041d028e48446856761f8d472c56e2;AcceptabilityJudgment;130;Wrong;2394
ec041d028e48446856761f8d472c56e2;AcceptabilityJudgment;131;Wrong;1968
ec041d028e48446856761f8d472c56e2;AcceptabilityJudgment;132;Wrong;2054
ec041d028e48446856761f8d472c56e2;AcceptabilityJudgment;133;Wrong;1361
ec041d028e48446856761f8d472c56e2;AcceptabilityJudgment;134;Wrong;1456
ec041d028e48446856761f8d472c56e2;AcceptabilityJudgment;135;Wrong;2179
ec041d028e48446856761f8d472c56e2;AcceptabilityJudgment;136;Wrong;1239
ec041d028e48446856761f8d472c56e2;AcceptabilityJudgment;137;Wrong;1379
ec041d028e48446856761f8d472c56e2;AcceptabilityJudgment;222;Correct;1805
ec041d028e48446856761f8d472c56e2;AcceptabilityJudgment;223;Correct;1590
ec041d028e48446856761f8d472c56e2;AcceptabilityJudgment;224;Correct;2126
ec041d028e48446856761f8d472c56e2;AcceptabilityJudgment;225;Correct;2815
ec041d028e48446856761f8d472c56e2;AcceptabilityJudgment;226;Correct;1597
ec041d028e48446856761f8d472c56e2;AcceptabilityJudgment;227;Correct;1702
ec041d028e48446856761f8d472c56e2;AcceptabilityJudgment;228;Correct;1720
ec041d028e48446856761f8d472c56e2;AcceptabilityJudgment;229;Correct;1764
ec041d028e48446856761f8d472c56e2;AcceptabilityJudgment;230;Correct;1518
ec041d028e48446856761f8d472c56e2;AcceptabilityJudgment;231;Correct;1263
ec041d028e48446856761f8d472c56e2;AcceptabilityJudgment;232;Correct;1820
ec041d028e48446856761f8d472c56e2;AcceptabilityJudgment;233;Correct;1989
ec041d028e48446856761f8d472c56e2;AcceptabilityJudgment;234;Correct;1730
ec041d028e48446856761f8d472c56e2;AcceptabilityJudgment;235;Correct;2373
ec041d028e48446856761f8d472c56e2;AcceptabilityJudgment;236;Correct;1966
ec041d028e48446856761f8d472c56e2;AcceptabilityJudgment;237;Correct;1853
ec041d028e48446856761f8d472c56e2;AcceptabilityJudgment;238;Correct;1801
ec041d028e48446856761f8d472c56e2;AcceptabilityJudgment;239;Correct;1701
ec041d028e48446856761f8d472c56e2;AcceptabilityJudgment;240;Correct;1136
ec041d028e48446856761f8d472c56e2;AcceptabilityJudgment;241;Correct;1101
ec041d028e48446856761f8d472c56e2;AcceptabilityJudgment;242;Correct;1439
ec041d028e48446856761f8d472c56e2;AcceptabilityJudgment;243;Correct;1745
ec041d028e48446856761f8d472c56e2;AcceptabilityJudgment;244;Correct;2215
ec041d028e48446856761f8d472c56e2;AcceptabilityJudgment;245;Correct;2707
ec041d028e48446856761f8d472c56e2;AcceptabilityJudgment;246;Correct;1264
ec041d028e48446856761f8d472c56e2;AcceptabilityJudgment;247;Correct;1631
ec041d028e48446856761f8d472c56e2;AcceptabilityJudgment;248;Correct;1146
ec041d028e48446856761f8d472c56e2;AcceptabilityJudgment;249;Wrong;1551
ec041d028e48446856761f8d472c56e2;AcceptabilityJudgment;250;Wrong;1731
ec041d028e48446856761f8d472c56e2;AcceptabilityJudgment;251;Wrong;3423
ec041d028e48446856761f8d472c56e2;AcceptabilityJudgment;252;Wrong;1305
ec041d028e48446856761f8d472c56e2;AcceptabilityJudgment;253;Wrong;1865
ec041d028e48446856761f8d472c56e2;AcceptabilityJudgment;254;Wrong;3117
ec041d028e48446856761f8d472c56e2;AcceptabilityJudgment;255;Wrong;1228
ec041d028e48446856761f8d472c56e2;AcceptabilityJudgment;256;Wrong;1085
ec041d028e48446856761f8d472c56e2;AcceptabilityJudgment;257;Wrong;1561
ec041d028e48446856761f8d472c56e2;AcceptabilityJudgment;258;Wrong;1686
ec041d028e48446856761f8d472c56e2;AcceptabilityJudgment;259;Wrong;1767
ec041d028e48446856761f8d472c56e2;AcceptabilityJudgment;260;Wrong;1635
ec041d028e48446856761f8d472c56e2;AcceptabilityJudgment;261;Wrong;1753
ec041d028e48446856761f8d472c56e2;AcceptabilityJudgment;262;Wrong;1217
ec041d028e48446856761f8d472c56e2;AcceptabilityJudgment;263;Wrong;1576
ec041d028e48446856761f8d472c56e2;AcceptabilityJudgment;264;Wrong;3255
ec041d028e48446856761f8d472c56e2;AcceptabilityJudgment;265;Wrong;1306
ec041d028e48446856761f8d472c56e2;AcceptabilityJudgment;266;Wrong;1837
ec041d028e48446856761f8d472c56e2;AcceptabilityJudgment;267;Wrong;1220
ec041d028e48446856761f8d472c56e2;AcceptabilityJudgment;268;Wrong;1670
ec041d028e48446856761f8d472c56e2;AcceptabilityJudgment;269;Wrong;1334
ec041d028e48446856761f8d472c56e2;AcceptabilityJudgment;270;Wrong;1624
ec041d028e48446856761f8d472c56e2;AcceptabilityJudgment;271;Wrong;1698
ec041d028e48446856761f8d472c56e2;AcceptabilityJudgment;272;Wrong;1977
ec041d028e48446856761f8d472c56e2;AcceptabilityJudgment;273;Wrong;1588
ec041d028e48446856761f8d472c56e2;AcceptabilityJudgment;274;Wrong;2074
ec041d028e48446856761f8d472c56e2;AcceptabilityJudgment;275;Wrong;1044
ed33e57d048d12d246298f2e0e4192d6;Form;7;age;26;
ed33e57d048d12d246298f2e0e4192d6;Form;7;country1;Nicosia;
ed33e57d048d12d246298f2e0e4192d6;Form;7;country2;Nicosia;
ed33e57d048d12d246298f2e0e4192d6;Form;7;education;μεταπτυχακό;
ed33e57d048d12d246298f2e0e4192d6;Form;7;handedness;left;
ed33e57d048d12d246298f2e0e4192d6;Form;7;sex;female;
ed33e57d048d12d246298f2e0e4192d6;AcceptabilityJudgment;84;Correct;1240
ed33e57d048d12d246298f2e0e4192d6;AcceptabilityJudgment;85;Correct;1203
ed33e57d048d12d246298f2e0e4192d6;AcceptabilityJudgment;86;Correct;1256
ed33e57d048d12d246298f2e0e4192d6;AcceptabilityJudgment;87;Correct;2579
ed33e57d048d12d246298f2e0e4192d6;AcceptabilityJudgment;88;Correct;1423
ed33e57d048d12d246298f2e0e4192d6;AcceptabilityJudgment;89;Correct;1341
ed33e57d048d12d246298f2e0e4192d6;AcceptabilityJudgment;90;Correct;1293
ed33e57d048d12d246298f2e0e4192d6;AcceptabilityJudgment;91;Correct;1801
ed33e57d048d12d246298f2e0e4192d6;AcceptabilityJudgment;92;Correct;1394
ed33e57d048d12d246298f2e0e4192d6;AcceptabilityJudgment;93;Correct;1322
ed33e57d048d12d246298f2e0e4192d6;AcceptabilityJudgment;94;Correct;1325
ed33e57d048d12d246298f2e0e4192d6;AcceptabilityJudgment;95;Correct;948
ed33e57d048d12d246298f2e0e4192d6;AcceptabilityJudgment;96;Correct;999
ed33e57d048d12d246298f2e0e4192d6;AcceptabilityJudgment;97;Correct;1997
ed33e57d048d12d246298f2e0e4192d6;AcceptabilityJudgment;98;Correct;985
ed33e57d048d12d246298f2e0e4192d6;AcceptabilityJudgment;99;Correct;987
ed33e57d048d12d246298f2e0e4192d6;AcceptabilityJudgment;100;Correct;2363
ed33e57d048d12d246298f2e0e4192d6;AcceptabilityJudgment;101;Correct;1707
ed33e57d048d12d246298f2e0e4192d6;AcceptabilityJudgment;102;Correct;1025
ed33e57d048d12d246298f2e0e4192d6;AcceptabilityJudgment;103;Correct;1241
ed33e57d048d12d246298f2e0e4192d6;AcceptabilityJudgment;104;Correct;1641
ed33e57d048d12d246298f2e0e4192d6;AcceptabilityJudgment;105;Correct;1018
ed33e57d048d12d246298f2e0e4192d6;AcceptabilityJudgment;106;Correct;1090
ed33e57d048d12d246298f2e0e4192d6;AcceptabilityJudgment;107;Correct;2303
ed33e57d048d12d246298f2e0e4192d6;AcceptabilityJudgment;108;Correct;1075
ed33e57d048d12d246298f2e0e4192d6;AcceptabilityJudgment;109;Wrong;1500
ed33e57d048d12d246298f2e0e4192d6;AcceptabilityJudgment;110;Correct;1481
ed33e57d048d12d246298f2e0e4192d6;AcceptabilityJudgment;111;Wrong;1069
ed33e57d048d12d246298f2e0e4192d6;AcceptabilityJudgment;112;Wrong;1749
ed33e57d048d12d246298f2e0e4192d6;AcceptabilityJudgment;113;Wrong;1338
ed33e57d048d12d246298f2e0e4192d6;AcceptabilityJudgment;114;Wrong;1516
ed33e57d048d12d246298f2e0e4192d6;AcceptabilityJudgment;115;Wrong;797
ed33e57d048d12d246298f2e0e4192d6;AcceptabilityJudgment;116;Wrong;1528
ed33e57d048d12d246298f2e0e4192d6;AcceptabilityJudgment;117;Wrong;845
ed33e57d048d12d246298f2e0e4192d6;AcceptabilityJudgment;118;Wrong;2052
ed33e57d048d12d246298f2e0e4192d6;AcceptabilityJudgment;119;Wrong;757
ed33e57d048d12d246298f2e0e4192d6;AcceptabilityJudgment;120;Wrong;1229
ed33e57d048d12d246298f2e0e4192d6;AcceptabilityJudgment;121;Wrong;1374
ed33e57d048d12d246298f2e0e4192d6;AcceptabilityJudgment;122;Wrong;906
ed33e57d048d12d246298f2e0e4192d6;AcceptabilityJudgment;123;Wrong;1663
ed33e57d048d12d246298f2e0e4192d6;AcceptabilityJudgment;124;Wrong;1336
ed33e57d048d12d246298f2e0e4192d6;AcceptabilityJudgment;125;Wrong;1403
ed33e57d048d12d246298f2e0e4192d6;AcceptabilityJudgment;126;Wrong;1604
ed33e57d048d12d246298f2e0e4192d6;AcceptabilityJudgment;127;Correct;1151
ed33e57d048d12d246298f2e0e4192d6;AcceptabilityJudgment;128;Wrong;984
ed33e57d048d12d246298f2e0e4192d6;AcceptabilityJudgment;129;Wrong;1181
ed33e57d048d12d246298f2e0e4192d6;AcceptabilityJudgment;130;Wrong;2116
ed33e57d048d12d246298f2e0e4192d6;AcceptabilityJudgment;131;Wrong;2057
ed33e57d048d12d246298f2e0e4192d6;AcceptabilityJudgment;132;Wrong;1003
ed33e57d048d12d246298f2e0e4192d6;AcceptabilityJudgment;133;Wrong;2649
ed33e57d048d12d246298f2e0e4192d6;AcceptabilityJudgment;134;Wrong;1778
ed33e57d048d12d246298f2e0e4192d6;AcceptabilityJudgment;135;Wrong;2152
ed33e57d048d12d246298f2e0e4192d6;AcceptabilityJudgment;136;Wrong;1763
ed33e57d048d12d246298f2e0e4192d6;AcceptabilityJudgment;137;Wrong;814
ed33e57d048d12d246298f2e0e4192d6;AcceptabilityJudgment;222;Correct;2107
ed33e57d048d12d246298f2e0e4192d6;AcceptabilityJudgment;223;Correct;1221
ed33e57d048d12d246298f2e0e4192d6;AcceptabilityJudgment;224;Correct;849
ed33e57d048d12d246298f2e0e4192d6;AcceptabilityJudgment;225;Correct;4412
ed33e57d048d12d246298f2e0e4192d6;AcceptabilityJudgment;226;Correct;1896
ed33e57d048d12d246298f2e0e4192d6;AcceptabilityJudgment;227;Correct;1610
ed33e57d048d12d246298f2e0e4192d6;AcceptabilityJudgment;228;Correct;1611
ed33e57d048d12d246298f2e0e4192d6;AcceptabilityJudgment;229;Correct;1384
ed33e57d048d12d246298f2e0e4192d6;AcceptabilityJudgment;230;Correct;2656
ed33e57d048d12d246298f2e0e4192d6;AcceptabilityJudgment;231;Correct;781
ed33e57d048d12d246298f2e0e4192d6;AcceptabilityJudgment;232;Correct;1448
ed33e57d048d12d246298f2e0e4192d6;AcceptabilityJudgment;233;Correct;1312
ed33e57d048d12d246298f2e0e4192d6;AcceptabilityJudgment;234;Correct;1111
ed33e57d048d12d246298f2e0e4192d6;AcceptabilityJudgment;235;Correct;2625
ed33e57d048d12d246298f2e0e4192d6;AcceptabilityJudgment;236;Correct;902
ed33e57d048d12d246298f2e0e4192d6;AcceptabilityJudgment;237;Correct;918
ed33e57d048d12d246298f2e0e4192d6;AcceptabilityJudgment;238;Correct;1513
ed33e57d048d12d246298f2e0e4192d6;AcceptabilityJudgment;239;Correct;1321
ed33e57d048d12d246298f2e0e4192d6;AcceptabilityJudgment;240;Correct;1513
ed33e57d048d12d246298f2e0e4192d6;AcceptabilityJudgment;241;Correct;1070
ed33e57d048d12d246298f2e0e4192d6;AcceptabilityJudgment;242;Correct;2248
ed33e57d048d12d246298f2e0e4192d6;AcceptabilityJudgment;243;Wrong;995
ed33e57d048d12d246298f2e0e4192d6;AcceptabilityJudgment;244;Correct;1752
ed33e57d048d12d246298f2e0e4192d6;AcceptabilityJudgment;245;Correct;1509
ed33e57d048d12d246298f2e0e4192d6;AcceptabilityJudgment;246;Correct;1392
ed33e57d048d12d246298f2e0e4192d6;AcceptabilityJudgment;247;Correct;1714
ed33e57d048d12d246298f2e0e4192d6;AcceptabilityJudgment;248;Correct;1219
ed33e57d048d12d246298f2e0e4192d6;AcceptabilityJudgment;249;Wrong;1110
ed33e57d048d12d246298f2e0e4192d6;AcceptabilityJudgment;250;Wrong;1278
ed33e57d048d12d246298f2e0e4192d6;AcceptabilityJudgment;251;Wrong;3512
ed33e57d048d12d246298f2e0e4192d6;AcceptabilityJudgment;252;Wrong;1377
ed33e57d048d12d246298f2e0e4192d6;AcceptabilityJudgment;253;Wrong;617
ed33e57d048d12d246298f2e0e4192d6;AcceptabilityJudgment;254;Wrong;1592
ed33e57d048d12d246298f2e0e4192d6;AcceptabilityJudgment;255;Wrong;1306
ed33e57d048d12d246298f2e0e4192d6;AcceptabilityJudgment;256;Wrong;2598
ed33e57d048d12d246298f2e0e4192d6;AcceptabilityJudgment;257;Wrong;1437
ed33e57d048d12d246298f2e0e4192d6;AcceptabilityJudgment;258;Wrong;1255
ed33e57d048d12d246298f2e0e4192d6;AcceptabilityJudgment;259;Wrong;1158
ed33e57d048d12d246298f2e0e4192d6;AcceptabilityJudgment;260;Wrong;1091
ed33e57d048d12d246298f2e0e4192d6;AcceptabilityJudgment;261;Wrong;1688
ed33e57d048d12d246298f2e0e4192d6;AcceptabilityJudgment;262;Wrong;1331
ed33e57d048d12d246298f2e0e4192d6;AcceptabilityJudgment;263;Wrong;1302
ed33e57d048d12d246298f2e0e4192d6;AcceptabilityJudgment;264;Wrong;2369
ed33e57d048d12d246298f2e0e4192d6;AcceptabilityJudgment;265;Wrong;2399
ed33e57d048d12d246298f2e0e4192d6;AcceptabilityJudgment;266;Wrong;1221
ed33e57d048d12d246298f2e0e4192d6;AcceptabilityJudgment;267;Wrong;599
ed33e57d048d12d246298f2e0e4192d6;AcceptabilityJudgment;268;Wrong;1550
ed33e57d048d12d246298f2e0e4192d6;AcceptabilityJudgment;269;Wrong;1663
ed33e57d048d12d246298f2e0e4192d6;AcceptabilityJudgment;270;Correct;1458
ed33e57d048d12d246298f2e0e4192d6;AcceptabilityJudgment;271;Wrong;1634
ed33e57d048d12d246298f2e0e4192d6;AcceptabilityJudgment;272;Wrong;1711
ed33e57d048d12d246298f2e0e4192d6;AcceptabilityJudgment;273;Wrong;1336
ed33e57d048d12d246298f2e0e4192d6;AcceptabilityJudgment;274;Wrong;1307
ed33e57d048d12d246298f2e0e4192d6;AcceptabilityJudgment;275;Wrong;1232
f08c7d3d0b0177bc1d6858ebd43a6fba;Form;7;age;20;
f08c7d3d0b0177bc1d6858ebd43a6fba;Form;7;country1;Λάρνακα%2C Κύπρος;
f08c7d3d0b0177bc1d6858ebd43a6fba;Form;7;country2;Χαϊδελβέργη%2C Γερμανία;
f08c7d3d0b0177bc1d6858ebd43a6fba;Form;7;education;Πτυχίο πανεπιστημίου (2ος χρόνος);
f08c7d3d0b0177bc1d6858ebd43a6fba;Form;7;handedness;right;
f08c7d3d0b0177bc1d6858ebd43a6fba;Form;7;sex;female;
f08c7d3d0b0177bc1d6858ebd43a6fba;AcceptabilityJudgment;84;Correct;2140
f08c7d3d0b0177bc1d6858ebd43a6fba;AcceptabilityJudgment;85;Neither correct nor wrong;6932
f08c7d3d0b0177bc1d6858ebd43a6fba;AcceptabilityJudgment;86;Neither correct nor wrong;4631
f08c7d3d0b0177bc1d6858ebd43a6fba;AcceptabilityJudgment;87;Correct;4985
f08c7d3d0b0177bc1d6858ebd43a6fba;AcceptabilityJudgment;88;Correct;3398
f08c7d3d0b0177bc1d6858ebd43a6fba;AcceptabilityJudgment;89;Correct;1390
f08c7d3d0b0177bc1d6858ebd43a6fba;AcceptabilityJudgment;90;Correct;1405
f08c7d3d0b0177bc1d6858ebd43a6fba;AcceptabilityJudgment;91;Neither correct nor wrong;7750
f08c7d3d0b0177bc1d6858ebd43a6fba;AcceptabilityJudgment;92;Neither correct nor wrong;3082
f08c7d3d0b0177bc1d6858ebd43a6fba;AcceptabilityJudgment;93;Correct;3060
f08c7d3d0b0177bc1d6858ebd43a6fba;AcceptabilityJudgment;94;Neither correct nor wrong;4669
f08c7d3d0b0177bc1d6858ebd43a6fba;AcceptabilityJudgment;95;Neither correct nor wrong;3209
f08c7d3d0b0177bc1d6858ebd43a6fba;AcceptabilityJudgment;96;Correct;1606
f08c7d3d0b0177bc1d6858ebd43a6fba;AcceptabilityJudgment;97;Correct;6595
f08c7d3d0b0177bc1d6858ebd43a6fba;AcceptabilityJudgment;98;Correct;7107
f08c7d3d0b0177bc1d6858ebd43a6fba;AcceptabilityJudgment;99;Correct;2150
f08c7d3d0b0177bc1d6858ebd43a6fba;AcceptabilityJudgment;100;Neither correct nor wrong;13017
f08c7d3d0b0177bc1d6858ebd43a6fba;AcceptabilityJudgment;101;Neither correct nor wrong;4828
f08c7d3d0b0177bc1d6858ebd43a6fba;AcceptabilityJudgment;102;Correct;1646
f08c7d3d0b0177bc1d6858ebd43a6fba;AcceptabilityJudgment;103;Correct;2216
f08c7d3d0b0177bc1d6858ebd43a6fba;AcceptabilityJudgment;104;Correct;6469
f08c7d3d0b0177bc1d6858ebd43a6fba;AcceptabilityJudgment;105;Correct;2770
f08c7d3d0b0177bc1d6858ebd43a6fba;AcceptabilityJudgment;106;Correct;1587
f08c7d3d0b0177bc1d6858ebd43a6fba;AcceptabilityJudgment;107;Correct;3112
f08c7d3d0b0177bc1d6858ebd43a6fba;AcceptabilityJudgment;108;Correct;6973
f08c7d3d0b0177bc1d6858ebd43a6fba;AcceptabilityJudgment;109;Correct;7388
f08c7d3d0b0177bc1d6858ebd43a6fba;AcceptabilityJudgment;110;Correct;1564
f08c7d3d0b0177bc1d6858ebd43a6fba;AcceptabilityJudgment;111;Wrong;1219
f08c7d3d0b0177bc1d6858ebd43a6fba;AcceptabilityJudgment;112;Wrong;1399
f08c7d3d0b0177bc1d6858ebd43a6fba;AcceptabilityJudgment;113;Wrong;6562
f08c7d3d0b0177bc1d6858ebd43a6fba;AcceptabilityJudgment;114;Wrong;1110
f08c7d3d0b0177bc1d6858ebd43a6fba;AcceptabilityJudgment;115;Wrong;1781
f08c7d3d0b0177bc1d6858ebd43a6fba;AcceptabilityJudgment;116;Correct;1098
f08c7d3d0b0177bc1d6858ebd43a6fba;AcceptabilityJudgment;117;Wrong;2748
f08c7d3d0b0177bc1d6858ebd43a6fba;AcceptabilityJudgment;118;Wrong;1008
f08c7d3d0b0177bc1d6858ebd43a6fba;AcceptabilityJudgment;119;Wrong;1212
f08c7d3d0b0177bc1d6858ebd43a6fba;AcceptabilityJudgment;120;Wrong;1106
f08c7d3d0b0177bc1d6858ebd43a6fba;AcceptabilityJudgment;121;Wrong;2298
f08c7d3d0b0177bc1d6858ebd43a6fba;AcceptabilityJudgment;122;Wrong;1414
f08c7d3d0b0177bc1d6858ebd43a6fba;AcceptabilityJudgment;123;Wrong;1615
f08c7d3d0b0177bc1d6858ebd43a6fba;AcceptabilityJudgment;124;Wrong;1856
f08c7d3d0b0177bc1d6858ebd43a6fba;AcceptabilityJudgment;125;Wrong;1721
f08c7d3d0b0177bc1d6858ebd43a6fba;AcceptabilityJudgment;126;Wrong;2017
f08c7d3d0b0177bc1d6858ebd43a6fba;AcceptabilityJudgment;127;Wrong;2370
f08c7d3d0b0177bc1d6858ebd43a6fba;AcceptabilityJudgment;128;Wrong;1303
f08c7d3d0b0177bc1d6858ebd43a6fba;AcceptabilityJudgment;129;Wrong;2025
f08c7d3d0b0177bc1d6858ebd43a6fba;AcceptabilityJudgment;130;Wrong;2809
f08c7d3d0b0177bc1d6858ebd43a6fba;AcceptabilityJudgment;131;Wrong;1765
f08c7d3d0b0177bc1d6858ebd43a6fba;AcceptabilityJudgment;132;Wrong;1770
f08c7d3d0b0177bc1d6858ebd43a6fba;AcceptabilityJudgment;133;Wrong;2567
f08c7d3d0b0177bc1d6858ebd43a6fba;AcceptabilityJudgment;134;Wrong;1619
f08c7d3d0b0177bc1d6858ebd43a6fba;AcceptabilityJudgment;135;Wrong;1836
f08c7d3d0b0177bc1d6858ebd43a6fba;AcceptabilityJudgment;136;Correct;1125
f08c7d3d0b0177bc1d6858ebd43a6fba;AcceptabilityJudgment;137;Wrong;1290
f08c7d3d0b0177bc1d6858ebd43a6fba;AcceptabilityJudgment;222;Correct;2409
f08c7d3d0b0177bc1d6858ebd43a6fba;AcceptabilityJudgment;223;Wrong;2783
f08c7d3d0b0177bc1d6858ebd43a6fba;AcceptabilityJudgment;224;Neither correct nor wrong;4795
f08c7d3d0b0177bc1d6858ebd43a6fba;AcceptabilityJudgment;225;Neither correct nor wrong;5099
f08c7d3d0b0177bc1d6858ebd43a6fba;AcceptabilityJudgment;226;Correct;1927
f08c7d3d0b0177bc1d6858ebd43a6fba;AcceptabilityJudgment;227;Correct;2949
f08c7d3d0b0177bc1d6858ebd43a6fba;AcceptabilityJudgment;228;Neither correct nor wrong;3174
f08c7d3d0b0177bc1d6858ebd43a6fba;AcceptabilityJudgment;229;Neither correct nor wrong;5628
f08c7d3d0b0177bc1d6858ebd43a6fba;AcceptabilityJudgment;230;Correct;4947
f08c7d3d0b0177bc1d6858ebd43a6fba;AcceptabilityJudgment;231;Neither correct nor wrong;4687
f08c7d3d0b0177bc1d6858ebd43a6fba;AcceptabilityJudgment;232;Correct;3729
f08c7d3d0b0177bc1d6858ebd43a6fba;AcceptabilityJudgment;233;Correct;4904
f08c7d3d0b0177bc1d6858ebd43a6fba;AcceptabilityJudgment;234;Correct;4078
f08c7d3d0b0177bc1d6858ebd43a6fba;AcceptabilityJudgment;235;Correct;2512
f08c7d3d0b0177bc1d6858ebd43a6fba;AcceptabilityJudgment;236;Correct;2280
f08c7d3d0b0177bc1d6858ebd43a6fba;AcceptabilityJudgment;237;Correct;5821
f08c7d3d0b0177bc1d6858ebd43a6fba;AcceptabilityJudgment;238;Correct;5048
f08c7d3d0b0177bc1d6858ebd43a6fba;AcceptabilityJudgment;239;Correct;2497
f08c7d3d0b0177bc1d6858ebd43a6fba;AcceptabilityJudgment;240;Correct;2275
f08c7d3d0b0177bc1d6858ebd43a6fba;AcceptabilityJudgment;241;Correct;1668
f08c7d3d0b0177bc1d6858ebd43a6fba;AcceptabilityJudgment;242;Correct;3060
f08c7d3d0b0177bc1d6858ebd43a6fba;AcceptabilityJudgment;243;Correct;3666
f08c7d3d0b0177bc1d6858ebd43a6fba;AcceptabilityJudgment;244;Correct;6588
f08c7d3d0b0177bc1d6858ebd43a6fba;AcceptabilityJudgment;245;Correct;1447
f08c7d3d0b0177bc1d6858ebd43a6fba;AcceptabilityJudgment;246;Correct;1458
f08c7d3d0b0177bc1d6858ebd43a6fba;AcceptabilityJudgment;247;Correct;3496
f08c7d3d0b0177bc1d6858ebd43a6fba;AcceptabilityJudgment;248;Correct;1709
f08c7d3d0b0177bc1d6858ebd43a6fba;AcceptabilityJudgment;249;Wrong;1103
f08c7d3d0b0177bc1d6858ebd43a6fba;AcceptabilityJudgment;250;Wrong;1321
f08c7d3d0b0177bc1d6858ebd43a6fba;AcceptabilityJudgment;251;Wrong;2257
f08c7d3d0b0177bc1d6858ebd43a6fba;AcceptabilityJudgment;252;Wrong;1627
f08c7d3d0b0177bc1d6858ebd43a6fba;AcceptabilityJudgment;253;Wrong;1452
f08c7d3d0b0177bc1d6858ebd43a6fba;AcceptabilityJudgment;254;Wrong;2463
f08c7d3d0b0177bc1d6858ebd43a6fba;AcceptabilityJudgment;255;Wrong;1238
f08c7d3d0b0177bc1d6858ebd43a6fba;AcceptabilityJudgment;256;Wrong;1055
f08c7d3d0b0177bc1d6858ebd43a6fba;AcceptabilityJudgment;257;Wrong;1425
f08c7d3d0b0177bc1d6858ebd43a6fba;AcceptabilityJudgment;258;Wrong;1218
f08c7d3d0b0177bc1d6858ebd43a6fba;AcceptabilityJudgment;259;Wrong;2226
f08c7d3d0b0177bc1d6858ebd43a6fba;AcceptabilityJudgment;260;Wrong;1129
f08c7d3d0b0177bc1d6858ebd43a6fba;AcceptabilityJudgment;261;Wrong;1451
f08c7d3d0b0177bc1d6858ebd43a6fba;AcceptabilityJudgment;262;Wrong;1166
f08c7d3d0b0177bc1d6858ebd43a6fba;AcceptabilityJudgment;263;Wrong;2295
f08c7d3d0b0177bc1d6858ebd43a6fba;AcceptabilityJudgment;264;Wrong;2467
f08c7d3d0b0177bc1d6858ebd43a6fba;AcceptabilityJudgment;265;Wrong;1368
f08c7d3d0b0177bc1d6858ebd43a6fba;AcceptabilityJudgment;266;Wrong;1267
f08c7d3d0b0177bc1d6858ebd43a6fba;AcceptabilityJudgment;267;Wrong;1253
f08c7d3d0b0177bc1d6858ebd43a6fba;AcceptabilityJudgment;268;Wrong;3110
f08c7d3d0b0177bc1d6858ebd43a6fba;AcceptabilityJudgment;269;Wrong;1427
f08c7d3d0b0177bc1d6858ebd43a6fba;AcceptabilityJudgment;270;Wrong;1042
f08c7d3d0b0177bc1d6858ebd43a6fba;AcceptabilityJudgment;271;Wrong;1511
f08c7d3d0b0177bc1d6858ebd43a6fba;AcceptabilityJudgment;272;Wrong;1382
f08c7d3d0b0177bc1d6858ebd43a6fba;AcceptabilityJudgment;273;Wrong;1997
f08c7d3d0b0177bc1d6858ebd43a6fba;AcceptabilityJudgment;274;Correct;2673
f08c7d3d0b0177bc1d6858ebd43a6fba;AcceptabilityJudgment;275;Wrong;1265
f59baae2e06fd5964a604c13b3cf48dd;Form;7;age;29;
f59baae2e06fd5964a604c13b3cf48dd;Form;7;country1;Λευκωσία;
f59baae2e06fd5964a604c13b3cf48dd;Form;7;country2;Λευκωσία;
f59baae2e06fd5964a604c13b3cf48dd;Form;7;education;Μεταπτυχιακό;
f59baae2e06fd5964a604c13b3cf48dd;Form;7;handedness;right;
f59baae2e06fd5964a604c13b3cf48dd;Form;7;sex;female;
f59baae2e06fd5964a604c13b3cf48dd;AcceptabilityJudgment;84;Correct;1514
f59baae2e06fd5964a604c13b3cf48dd;AcceptabilityJudgment;85;Correct;6520
f59baae2e06fd5964a604c13b3cf48dd;AcceptabilityJudgment;86;Correct;3361
f59baae2e06fd5964a604c13b3cf48dd;AcceptabilityJudgment;87;Correct;1802
f59baae2e06fd5964a604c13b3cf48dd;AcceptabilityJudgment;88;Correct;1315
f59baae2e06fd5964a604c13b3cf48dd;AcceptabilityJudgment;89;Correct;1297
f59baae2e06fd5964a604c13b3cf48dd;AcceptabilityJudgment;90;Correct;2360
f59baae2e06fd5964a604c13b3cf48dd;AcceptabilityJudgment;91;Correct;1546
f59baae2e06fd5964a604c13b3cf48dd;AcceptabilityJudgment;92;Correct;2293
f59baae2e06fd5964a604c13b3cf48dd;AcceptabilityJudgment;93;Correct;1391
f59baae2e06fd5964a604c13b3cf48dd;AcceptabilityJudgment;94;Correct;2188
f59baae2e06fd5964a604c13b3cf48dd;AcceptabilityJudgment;95;Correct;1404
f59baae2e06fd5964a604c13b3cf48dd;AcceptabilityJudgment;96;Correct;1436
f59baae2e06fd5964a604c13b3cf48dd;AcceptabilityJudgment;97;Correct;1342
f59baae2e06fd5964a604c13b3cf48dd;AcceptabilityJudgment;98;Correct;2384
f59baae2e06fd5964a604c13b3cf48dd;AcceptabilityJudgment;99;Wrong;13729
f59baae2e06fd5964a604c13b3cf48dd;AcceptabilityJudgment;100;Correct;1866
f59baae2e06fd5964a604c13b3cf48dd;AcceptabilityJudgment;101;Correct;1631
f59baae2e06fd5964a604c13b3cf48dd;AcceptabilityJudgment;102;Correct;1370
f59baae2e06fd5964a604c13b3cf48dd;AcceptabilityJudgment;103;Correct;1264
f59baae2e06fd5964a604c13b3cf48dd;AcceptabilityJudgment;104;Correct;2371
f59baae2e06fd5964a604c13b3cf48dd;AcceptabilityJudgment;105;Correct;1443
f59baae2e06fd5964a604c13b3cf48dd;AcceptabilityJudgment;106;Correct;1380
f59baae2e06fd5964a604c13b3cf48dd;AcceptabilityJudgment;107;Correct;1700
f59baae2e06fd5964a604c13b3cf48dd;AcceptabilityJudgment;108;Correct;1966
f59baae2e06fd5964a604c13b3cf48dd;AcceptabilityJudgment;109;Correct;2094
f59baae2e06fd5964a604c13b3cf48dd;AcceptabilityJudgment;110;Correct;1213
f59baae2e06fd5964a604c13b3cf48dd;AcceptabilityJudgment;111;Wrong;1652
f59baae2e06fd5964a604c13b3cf48dd;AcceptabilityJudgment;112;Wrong;1463
f59baae2e06fd5964a604c13b3cf48dd;AcceptabilityJudgment;113;Wrong;5351
f59baae2e06fd5964a604c13b3cf48dd;AcceptabilityJudgment;114;Wrong;1656
f59baae2e06fd5964a604c13b3cf48dd;AcceptabilityJudgment;115;Wrong;1389
f59baae2e06fd5964a604c13b3cf48dd;AcceptabilityJudgment;116;Wrong;7023
f59baae2e06fd5964a604c13b3cf48dd;AcceptabilityJudgment;117;Wrong;1242
f59baae2e06fd5964a604c13b3cf48dd;AcceptabilityJudgment;118;Wrong;1882
f59baae2e06fd5964a604c13b3cf48dd;AcceptabilityJudgment;119;Wrong;1523
f59baae2e06fd5964a604c13b3cf48dd;AcceptabilityJudgment;120;Wrong;1318
f59baae2e06fd5964a604c13b3cf48dd;AcceptabilityJudgment;121;Wrong;2601
f59baae2e06fd5964a604c13b3cf48dd;AcceptabilityJudgment;122;Wrong;760
f59baae2e06fd5964a604c13b3cf48dd;AcceptabilityJudgment;123;Wrong;2062
f59baae2e06fd5964a604c13b3cf48dd;AcceptabilityJudgment;124;Wrong;2721
f59baae2e06fd5964a604c13b3cf48dd;AcceptabilityJudgment;125;Wrong;2360
f59baae2e06fd5964a604c13b3cf48dd;AcceptabilityJudgment;126;Wrong;2028
f59baae2e06fd5964a604c13b3cf48dd;AcceptabilityJudgment;127;Wrong;2085
f59baae2e06fd5964a604c13b3cf48dd;AcceptabilityJudgment;128;Wrong;1875
f59baae2e06fd5964a604c13b3cf48dd;AcceptabilityJudgment;129;Wrong;1896
f59baae2e06fd5964a604c13b3cf48dd;AcceptabilityJudgment;130;Wrong;2136
f59baae2e06fd5964a604c13b3cf48dd;AcceptabilityJudgment;131;Wrong;4486
f59baae2e06fd5964a604c13b3cf48dd;AcceptabilityJudgment;132;Wrong;1979
f59baae2e06fd5964a604c13b3cf48dd;AcceptabilityJudgment;133;Wrong;1968
f59baae2e06fd5964a604c13b3cf48dd;AcceptabilityJudgment;134;Wrong;1886
f59baae2e06fd5964a604c13b3cf48dd;AcceptabilityJudgment;135;Wrong;2027
f59baae2e06fd5964a604c13b3cf48dd;AcceptabilityJudgment;136;Wrong;2918
f59baae2e06fd5964a604c13b3cf48dd;AcceptabilityJudgment;137;Wrong;2593
f59baae2e06fd5964a604c13b3cf48dd;AcceptabilityJudgment;222;Correct;4412
f59baae2e06fd5964a604c13b3cf48dd;AcceptabilityJudgment;223;Correct;2087
f59baae2e06fd5964a604c13b3cf48dd;AcceptabilityJudgment;224;Correct;5846
f59baae2e06fd5964a604c13b3cf48dd;AcceptabilityJudgment;225;Correct;2899
f59baae2e06fd5964a604c13b3cf48dd;AcceptabilityJudgment;226;Correct;3315
f59baae2e06fd5964a604c13b3cf48dd;AcceptabilityJudgment;227;Correct;3049
f59baae2e06fd5964a604c13b3cf48dd;AcceptabilityJudgment;228;Correct;1482
f59baae2e06fd5964a604c13b3cf48dd;AcceptabilityJudgment;229;Correct;2414
f59baae2e06fd5964a604c13b3cf48dd;AcceptabilityJudgment;230;Correct;2607
f59baae2e06fd5964a604c13b3cf48dd;AcceptabilityJudgment;231;Correct;4163
f59baae2e06fd5964a604c13b3cf48dd;AcceptabilityJudgment;232;Correct;3608
f59baae2e06fd5964a604c13b3cf48dd;AcceptabilityJudgment;233;Correct;3017
f59baae2e06fd5964a604c13b3cf48dd;AcceptabilityJudgment;234;Correct;3616
f59baae2e06fd5964a604c13b3cf48dd;AcceptabilityJudgment;235;Correct;2284
f59baae2e06fd5964a604c13b3cf48dd;AcceptabilityJudgment;236;Correct;2078
f59baae2e06fd5964a604c13b3cf48dd;AcceptabilityJudgment;237;Correct;1964
f59baae2e06fd5964a604c13b3cf48dd;AcceptabilityJudgment;238;Correct;2438
f59baae2e06fd5964a604c13b3cf48dd;AcceptabilityJudgment;239;Correct;2483
f59baae2e06fd5964a604c13b3cf48dd;AcceptabilityJudgment;240;Correct;2255
f59baae2e06fd5964a604c13b3cf48dd;AcceptabilityJudgment;241;Correct;1589
f59baae2e06fd5964a604c13b3cf48dd;AcceptabilityJudgment;242;Correct;2422
f59baae2e06fd5964a604c13b3cf48dd;AcceptabilityJudgment;243;Correct;1737
f59baae2e06fd5964a604c13b3cf48dd;AcceptabilityJudgment;244;Correct;1887
f59baae2e06fd5964a604c13b3cf48dd;AcceptabilityJudgment;245;Correct;2986
f59baae2e06fd5964a604c13b3cf48dd;AcceptabilityJudgment;246;Correct;1814
f59baae2e06fd5964a604c13b3cf48dd;AcceptabilityJudgment;247;Correct;3001
f59baae2e06fd5964a604c13b3cf48dd;AcceptabilityJudgment;248;Correct;2935
f59baae2e06fd5964a604c13b3cf48dd;AcceptabilityJudgment;249;Correct;1255
f59baae2e06fd5964a604c13b3cf48dd;AcceptabilityJudgment;250;Wrong;2243
f59baae2e06fd5964a604c13b3cf48dd;AcceptabilityJudgment;251;Wrong;3775
f59baae2e06fd5964a604c13b3cf48dd;AcceptabilityJudgment;252;Wrong;3124
f59baae2e06fd5964a604c13b3cf48dd;AcceptabilityJudgment;253;Wrong;2721
f59baae2e06fd5964a604c13b3cf48dd;AcceptabilityJudgment;254;Wrong;2999
f59baae2e06fd5964a604c13b3cf48dd;AcceptabilityJudgment;255;Wrong;1849
f59baae2e06fd5964a604c13b3cf48dd;AcceptabilityJudgment;256;Wrong;4015
f59baae2e06fd5964a604c13b3cf48dd;AcceptabilityJudgment;257;Wrong;1868
f59baae2e06fd5964a604c13b3cf48dd;AcceptabilityJudgment;258;Wrong;1727
f59baae2e06fd5964a604c13b3cf48dd;AcceptabilityJudgment;259;Wrong;3204
f59baae2e06fd5964a604c13b3cf48dd;AcceptabilityJudgment;260;Wrong;1868
f59baae2e06fd5964a604c13b3cf48dd;AcceptabilityJudgment;261;Wrong;2617
f59baae2e06fd5964a604c13b3cf48dd;AcceptabilityJudgment;262;Wrong;2837
f59baae2e06fd5964a604c13b3cf48dd;AcceptabilityJudgment;263;Wrong;3188
f59baae2e06fd5964a604c13b3cf48dd;AcceptabilityJudgment;264;Wrong;2155
f59baae2e06fd5964a604c13b3cf48dd;AcceptabilityJudgment;265;Wrong;2516
f59baae2e06fd5964a604c13b3cf48dd;AcceptabilityJudgment;266;Wrong;1981
f59baae2e06fd5964a604c13b3cf48dd;AcceptabilityJudgment;267;Wrong;2042
f59baae2e06fd5964a604c13b3cf48dd;AcceptabilityJudgment;268;Wrong;1878
f59baae2e06fd5964a604c13b3cf48dd;AcceptabilityJudgment;269;Wrong;1980
f59baae2e06fd5964a604c13b3cf48dd;AcceptabilityJudgment;270;Wrong;4189
f59baae2e06fd5964a604c13b3cf48dd;AcceptabilityJudgment;271;Wrong;2565
f59baae2e06fd5964a604c13b3cf48dd;AcceptabilityJudgment;272;Wrong;2536
f59baae2e06fd5964a604c13b3cf48dd;AcceptabilityJudgment;273;Wrong;2025
f59baae2e06fd5964a604c13b3cf48dd;AcceptabilityJudgment;274;Wrong;2402
f59baae2e06fd5964a604c13b3cf48dd;AcceptabilityJudgment;275;Wrong;3420
f5a9e1dafe1ce0ed8cfa4f2d1af80049;Form;7;age;30;
f5a9e1dafe1ce0ed8cfa4f2d1af80049;Form;7;country1;Λευκωσία;
f5a9e1dafe1ce0ed8cfa4f2d1af80049;Form;7;country2;Λευκωσία;
f5a9e1dafe1ce0ed8cfa4f2d1af80049;Form;7;education;Μεταπτυχιακό;
f5a9e1dafe1ce0ed8cfa4f2d1af80049;Form;7;handedness;left;
f5a9e1dafe1ce0ed8cfa4f2d1af80049;Form;7;sex;male;
f5a9e1dafe1ce0ed8cfa4f2d1af80049;AcceptabilityJudgment;84;Correct;1286
f5a9e1dafe1ce0ed8cfa4f2d1af80049;AcceptabilityJudgment;85;Correct;2132
f5a9e1dafe1ce0ed8cfa4f2d1af80049;AcceptabilityJudgment;86;Correct;1868
f5a9e1dafe1ce0ed8cfa4f2d1af80049;AcceptabilityJudgment;87;Correct;1740
f5a9e1dafe1ce0ed8cfa4f2d1af80049;AcceptabilityJudgment;88;Correct;2814
f5a9e1dafe1ce0ed8cfa4f2d1af80049;AcceptabilityJudgment;89;Correct;3254
f5a9e1dafe1ce0ed8cfa4f2d1af80049;AcceptabilityJudgment;90;Correct;1728
f5a9e1dafe1ce0ed8cfa4f2d1af80049;AcceptabilityJudgment;91;Correct;1876
f5a9e1dafe1ce0ed8cfa4f2d1af80049;AcceptabilityJudgment;92;Correct;2032
f5a9e1dafe1ce0ed8cfa4f2d1af80049;AcceptabilityJudgment;93;Correct;3162
f5a9e1dafe1ce0ed8cfa4f2d1af80049;AcceptabilityJudgment;94;Correct;5116
f5a9e1dafe1ce0ed8cfa4f2d1af80049;AcceptabilityJudgment;95;Correct;6300
f5a9e1dafe1ce0ed8cfa4f2d1af80049;AcceptabilityJudgment;96;Correct;4056
f5a9e1dafe1ce0ed8cfa4f2d1af80049;AcceptabilityJudgment;97;Correct;3502
f5a9e1dafe1ce0ed8cfa4f2d1af80049;AcceptabilityJudgment;98;Correct;1608
f5a9e1dafe1ce0ed8cfa4f2d1af80049;AcceptabilityJudgment;99;Correct;4254
f5a9e1dafe1ce0ed8cfa4f2d1af80049;AcceptabilityJudgment;100;Neither correct nor wrong;3688
f5a9e1dafe1ce0ed8cfa4f2d1af80049;AcceptabilityJudgment;101;Correct;7896
f5a9e1dafe1ce0ed8cfa4f2d1af80049;AcceptabilityJudgment;102;Correct;2528
f5a9e1dafe1ce0ed8cfa4f2d1af80049;AcceptabilityJudgment;103;Correct;1396
f5a9e1dafe1ce0ed8cfa4f2d1af80049;AcceptabilityJudgment;104;Correct;1540
f5a9e1dafe1ce0ed8cfa4f2d1af80049;AcceptabilityJudgment;105;Neither correct nor wrong;4136
f5a9e1dafe1ce0ed8cfa4f2d1af80049;AcceptabilityJudgment;106;Wrong;1680
f5a9e1dafe1ce0ed8cfa4f2d1af80049;AcceptabilityJudgment;107;Correct;3110
f5a9e1dafe1ce0ed8cfa4f2d1af80049;AcceptabilityJudgment;108;Neither correct nor wrong;3102
f5a9e1dafe1ce0ed8cfa4f2d1af80049;AcceptabilityJudgment;109;Correct;11012
f5a9e1dafe1ce0ed8cfa4f2d1af80049;AcceptabilityJudgment;110;Correct;1798
f5a9e1dafe1ce0ed8cfa4f2d1af80049;AcceptabilityJudgment;111;Wrong;1578
f5a9e1dafe1ce0ed8cfa4f2d1af80049;AcceptabilityJudgment;112;Wrong;1362
f5a9e1dafe1ce0ed8cfa4f2d1af80049;AcceptabilityJudgment;113;Wrong;2340
f5a9e1dafe1ce0ed8cfa4f2d1af80049;AcceptabilityJudgment;114;Wrong;2620
f5a9e1dafe1ce0ed8cfa4f2d1af80049;AcceptabilityJudgment;115;Wrong;1184
f5a9e1dafe1ce0ed8cfa4f2d1af80049;AcceptabilityJudgment;116;Wrong;4620
f5a9e1dafe1ce0ed8cfa4f2d1af80049;AcceptabilityJudgment;117;Wrong;1094
f5a9e1dafe1ce0ed8cfa4f2d1af80049;AcceptabilityJudgment;118;Wrong;1872
f5a9e1dafe1ce0ed8cfa4f2d1af80049;AcceptabilityJudgment;119;Wrong;1256
f5a9e1dafe1ce0ed8cfa4f2d1af80049;AcceptabilityJudgment;120;Wrong;1442
f5a9e1dafe1ce0ed8cfa4f2d1af80049;AcceptabilityJudgment;121;Wrong;1156
f5a9e1dafe1ce0ed8cfa4f2d1af80049;AcceptabilityJudgment;122;Wrong;1414
f5a9e1dafe1ce0ed8cfa4f2d1af80049;AcceptabilityJudgment;123;Wrong;4246
f5a9e1dafe1ce0ed8cfa4f2d1af80049;AcceptabilityJudgment;124;Wrong;3192
f5a9e1dafe1ce0ed8cfa4f2d1af80049;AcceptabilityJudgment;125;Wrong;5190
f5a9e1dafe1ce0ed8cfa4f2d1af80049;AcceptabilityJudgment;126;Wrong;4612
f5a9e1dafe1ce0ed8cfa4f2d1af80049;AcceptabilityJudgment;127;Wrong;1822
f5a9e1dafe1ce0ed8cfa4f2d1af80049;AcceptabilityJudgment;128;Wrong;1870
f5a9e1dafe1ce0ed8cfa4f2d1af80049;AcceptabilityJudgment;129;Wrong;2292
f5a9e1dafe1ce0ed8cfa4f2d1af80049;AcceptabilityJudgment;130;Wrong;1882
f5a9e1dafe1ce0ed8cfa4f2d1af80049;AcceptabilityJudgment;131;Wrong;1680
f5a9e1dafe1ce0ed8cfa4f2d1af80049;AcceptabilityJudgment;132;Wrong;1916
f5a9e1dafe1ce0ed8cfa4f2d1af80049;AcceptabilityJudgment;133;Wrong;1036
f5a9e1dafe1ce0ed8cfa4f2d1af80049;AcceptabilityJudgment;134;Wrong;1732
f5a9e1dafe1ce0ed8cfa4f2d1af80049;AcceptabilityJudgment;135;Wrong;1740
f5a9e1dafe1ce0ed8cfa4f2d1af80049;AcceptabilityJudgment;136;Wrong;2676
f5a9e1dafe1ce0ed8cfa4f2d1af80049;AcceptabilityJudgment;137;Wrong;10054
f5a9e1dafe1ce0ed8cfa4f2d1af80049;AcceptabilityJudgment;222;Correct;6094
f5a9e1dafe1ce0ed8cfa4f2d1af80049;AcceptabilityJudgment;223;Correct;8288
f5a9e1dafe1ce0ed8cfa4f2d1af80049;AcceptabilityJudgment;224;Correct;6620
f5a9e1dafe1ce0ed8cfa4f2d1af80049;AcceptabilityJudgment;225;Correct;5378
f5a9e1dafe1ce0ed8cfa4f2d1af80049;AcceptabilityJudgment;226;Correct;3956
f5a9e1dafe1ce0ed8cfa4f2d1af80049;AcceptabilityJudgment;227;Correct;2938
f5a9e1dafe1ce0ed8cfa4f2d1af80049;AcceptabilityJudgment;228;Correct;2682
f5a9e1dafe1ce0ed8cfa4f2d1af80049;AcceptabilityJudgment;229;Correct;3728
f5a9e1dafe1ce0ed8cfa4f2d1af80049;AcceptabilityJudgment;230;Correct;10630
f5a9e1dafe1ce0ed8cfa4f2d1af80049;AcceptabilityJudgment;231;Correct;3144
f5a9e1dafe1ce0ed8cfa4f2d1af80049;AcceptabilityJudgment;232;Correct;2276
f5a9e1dafe1ce0ed8cfa4f2d1af80049;AcceptabilityJudgment;233;Correct;6040
f5a9e1dafe1ce0ed8cfa4f2d1af80049;AcceptabilityJudgment;234;Correct;9270
f5a9e1dafe1ce0ed8cfa4f2d1af80049;AcceptabilityJudgment;235;Correct;3486
f5a9e1dafe1ce0ed8cfa4f2d1af80049;AcceptabilityJudgment;236;Correct;2354
f5a9e1dafe1ce0ed8cfa4f2d1af80049;AcceptabilityJudgment;237;Correct;4166
f5a9e1dafe1ce0ed8cfa4f2d1af80049;AcceptabilityJudgment;238;Correct;9384
f5a9e1dafe1ce0ed8cfa4f2d1af80049;AcceptabilityJudgment;239;Correct;1488
f5a9e1dafe1ce0ed8cfa4f2d1af80049;AcceptabilityJudgment;240;Correct;11106
f5a9e1dafe1ce0ed8cfa4f2d1af80049;AcceptabilityJudgment;241;Correct;8710
f5a9e1dafe1ce0ed8cfa4f2d1af80049;AcceptabilityJudgment;242;Correct;2960
f5a9e1dafe1ce0ed8cfa4f2d1af80049;AcceptabilityJudgment;243;Correct;3354
f5a9e1dafe1ce0ed8cfa4f2d1af80049;AcceptabilityJudgment;244;Correct;2186
f5a9e1dafe1ce0ed8cfa4f2d1af80049;AcceptabilityJudgment;245;Correct;4196
f5a9e1dafe1ce0ed8cfa4f2d1af80049;AcceptabilityJudgment;246;Correct;31344
f5a9e1dafe1ce0ed8cfa4f2d1af80049;AcceptabilityJudgment;247;Correct;4020
f5a9e1dafe1ce0ed8cfa4f2d1af80049;AcceptabilityJudgment;248;Correct;2010
f5a9e1dafe1ce0ed8cfa4f2d1af80049;AcceptabilityJudgment;249;Wrong;4062
f5a9e1dafe1ce0ed8cfa4f2d1af80049;AcceptabilityJudgment;250;Wrong;2664
f5a9e1dafe1ce0ed8cfa4f2d1af80049;AcceptabilityJudgment;251;Wrong;24132
f5a9e1dafe1ce0ed8cfa4f2d1af80049;AcceptabilityJudgment;252;Wrong;4126
f5a9e1dafe1ce0ed8cfa4f2d1af80049;AcceptabilityJudgment;253;Wrong;2956
f5a9e1dafe1ce0ed8cfa4f2d1af80049;AcceptabilityJudgment;254;Correct;2060
f5a9e1dafe1ce0ed8cfa4f2d1af80049;AcceptabilityJudgment;255;Wrong;18178
f5a9e1dafe1ce0ed8cfa4f2d1af80049;AcceptabilityJudgment;256;Wrong;1436
f5a9e1dafe1ce0ed8cfa4f2d1af80049;AcceptabilityJudgment;257;Wrong;2652
f5a9e1dafe1ce0ed8cfa4f2d1af80049;AcceptabilityJudgment;258;Wrong;12676
f5a9e1dafe1ce0ed8cfa4f2d1af80049;AcceptabilityJudgment;259;Wrong;5232
f5a9e1dafe1ce0ed8cfa4f2d1af80049;AcceptabilityJudgment;260;Wrong;2336
f5a9e1dafe1ce0ed8cfa4f2d1af80049;AcceptabilityJudgment;261;Wrong;1804
f5a9e1dafe1ce0ed8cfa4f2d1af80049;AcceptabilityJudgment;262;Wrong;1768
f5a9e1dafe1ce0ed8cfa4f2d1af80049;AcceptabilityJudgment;263;Wrong;5032
f5a9e1dafe1ce0ed8cfa4f2d1af80049;AcceptabilityJudgment;264;Wrong;6462
f5a9e1dafe1ce0ed8cfa4f2d1af80049;AcceptabilityJudgment;265;Wrong;10094
f5a9e1dafe1ce0ed8cfa4f2d1af80049;AcceptabilityJudgment;266;Wrong;6130
f5a9e1dafe1ce0ed8cfa4f2d1af80049;AcceptabilityJudgment;267;Wrong;3248
f5a9e1dafe1ce0ed8cfa4f2d1af80049;AcceptabilityJudgment;268;Wrong;7358
f5a9e1dafe1ce0ed8cfa4f2d1af80049;AcceptabilityJudgment;269;Wrong;2102
f5a9e1dafe1ce0ed8cfa4f2d1af80049;AcceptabilityJudgment;270;Wrong;7928
f5a9e1dafe1ce0ed8cfa4f2d1af80049;AcceptabilityJudgment;271;Wrong;1662
f5a9e1dafe1ce0ed8cfa4f2d1af80049;AcceptabilityJudgment;272;Wrong;10898
f5a9e1dafe1ce0ed8cfa4f2d1af80049;AcceptabilityJudgment;273;Wrong;1810
f5a9e1dafe1ce0ed8cfa4f2d1af80049;AcceptabilityJudgment;274;Correct;1922
f5a9e1dafe1ce0ed8cfa4f2d1af80049;AcceptabilityJudgment;275;Wrong;2870
